# Supplementary material for: Porcine Astrovirus Infection in Brains of Pigs in Korea
Source: Viruses. 2024 Aug 28;16(9):1372. doi: 10.3390/v16091372 (PMC11435919; doi:10.3390/v16091372)
Supplement: Supplementary file 1 [file viruses-16-01372-s001.zip]

Archive with 10 entries (10 files):
- Supplementary Figure 1 - PAstV1 ORF2 amino acid.png
- Supplementary Figure 2 - PAstV4 ORF2 amino acid.png
- Supplementary Figure 3 - Ni-AstVs amino acid.png
- Supplementary Figure 4 - RdRp 2nd PCR.png
- Supplementary Table 1 - PAstV1 ORF2 identity.xlsx
- Supplementary Table 2 - PAstV4 ORF2 identity.xlsx
- Supplementary Table 3 - PAstV5 ORF2 identity.xlsx
- Supplementary Table 4 - PAstV 3 ORF2 identity.xlsx
- Supplementary Table 5 - other laboratory diagnostics.xlsx
- Supplementary Table 6 - Ni-AstVs ORF2 identity.xlsx
