# Supplementary material for: Porcine Astrovirus Infection in Brains of Pigs in Korea
Source: Viruses. 2024 Aug 28;16(9):1372. doi: 10.3390/v16091372 (PMC11435919; doi:10.3390/v16091372)
Supplement: Supplementary file 1 [file viruses-16-01372-s001.zip › Supplementary Table 1 - PAstV1 ORF2 identity.xlsx]

## Sheet: PAstV nucleotide
Seq->	PAstV1_KOR/1006-2/2020_Brain OP643769.1	Porcine/China/AH-1/2021_(OL689632.1)	Porcine/China/GX-1/2020_(KF787112.3)	Porcine/China/Shanghai/2008_(GQ914773.1)	Porcine/Japan/1990_(Y15938.2)	Porcine/Japan/Tokushima83-74/1983_(AB037272.1)	Porcine/South_Africa/BSF2/2021_(OM105035.1)	Porcine/USA/15217_AST_len_6452_cov_17.307332/2018_(MW504546.1)
PAstV1_KOR/1006-2/2020_Brain OP643769.1	ID	0.711	0.764	0.718	0.714	0.714	0.772	0.671
Porcine/China/AH-1/2021_(OL689632.1)	0.711	ID	0.747	0.731	0.731	0.73	0.715	0.694
Porcine/China/GX-1/2020_(KF787112.3)	0.764	0.747	ID	0.719	0.706	0.707	0.788	0.674
Porcine/China/Shanghai/2008_(GQ914773.1)	0.718	0.731	0.719	ID	0.722	0.72	0.726	0.671
Porcine/Japan/1990_(Y15938.2)	0.714	0.731	0.706	0.722	ID	0.991	0.703	0.688
Porcine/Japan/Tokushima83-74/1983_(AB037272.1)	0.714	0.73	0.707	0.72	0.991	ID	0.704	0.685
Porcine/South_Africa/BSF2/2021_(OM105035.1)	0.772	0.715	0.788	0.726	0.703	0.704	ID	0.675
Porcine/USA/15217_AST_len_6452_cov_17.307332/2018_(MW504546.1)	0.671	0.694	0.674	0.671	0.688	0.685	0.675	ID

## Sheet: PAstV amino acid
Seq->	PAstV1_KOR/1006-2/2020_Brain (OP643769.1)	Porcine/China/AH-1/2021_(OL689632.1)	Porcine/China/GX-1/2020_(KF787112.3)	Porcine/China/Shanghai/2008_(GQ914773.1)	Porcine/Japan/1990_(Y15938.2)	Porcine/Japan/Tokushima83-74/1983_(AB037272.1)	Porcine/South_Africa/BSF2/2021_(OM105035.1)	Porcine/USA/15217_AST_len_6452_cov_17.307332/2018_(MW504546.1)
PAstV1_KOR/1006-2/2020_Brain (OP643769.1)	ID	0.733	0.807	0.748	0.733	0.736	0.806	0.707
Porcine/China/AH-1/2021_(OL689632.1)	0.733	ID	0.767	0.758	0.773	0.773	0.746	0.726
Porcine/China/GX-1/2020_(KF787112.3)	0.807	0.767	ID	0.752	0.733	0.736	0.821	0.706
Porcine/China/Shanghai/2008_(GQ914773.1)	0.748	0.758	0.752	ID	0.756	0.761	0.756	0.678
Porcine/Japan/1990_(Y15938.2)	0.733	0.773	0.733	0.756	ID	0.991	0.727	0.704
Porcine/Japan/Tokushima83-74/1983_(AB037272.1)	0.736	0.773	0.736	0.761	0.991	ID	0.73	0.706
Porcine/South_Africa/BSF2/2021_(OM105035.1)	0.806	0.746	0.821	0.756	0.727	0.73	ID	0.689
Porcine/USA/15217_AST_len_6452_cov_17.307332/2018_(MW504546.1)	0.707	0.726	0.706	0.678	0.704	0.706	0.689	ID
