# Supplementary material for: Porcine Astrovirus Infection in Brains of Pigs in Korea
Source: Viruses. 2024 Aug 28;16(9):1372. doi: 10.3390/v16091372 (PMC11435919; doi:10.3390/v16091372)
Supplement: Supplementary file 1 [file viruses-16-01372-s001.zip › Supplementary Table 2 - PAstV4 ORF2 identity.xlsx]

## Sheet: PAstV4 nucleotide
Seq->	PAstV4_KOR/1006-2/2020_Brain_(OP643774.1)	Porcine/Belgium//15V010/2015_(KY214437.1)	Porcine/Belgium/2019_(MT642666.1)	Porcine/China/ WBAstV/2015_(KX033447.1)	Porcine/China/228-114947/2021_(MW784084.1)	Porcine/China/288-122863/2021_(MW784093.1)	Porcine/China/8-286142/2021_(MW784071.1)	Porcine/China/AH4-2/2021_(OL695849.1)	Porcine/China/AH4-3/2021_(OL695850.1)	Porcine/China/CX1/2018_(MT470220.1)	Porcine/China/FB016/2017_(MZ819174.1)	Porcine/China/GX03_C3/2017_(MK378475.1)	Porcine/China/GXFC36/2014_(KY412125.1)	Porcine/China/HB-SJZ/2018_(MK613068.1)	Porcine/China/HLJ01_C11/2017_(MK378530.1)	Porcine/China/HLJ01_C13/2017_(MK378532.1)	Porcine/China/JXJA/2014_(KX060808.1)	Porcine/China/JXZS/2014_(KX060809.1)	Porcine/China/PF169_con_AstV4/2018_(OP413944.1)	Porcine/China/PF201_con/2018_(OP413951.1)	Porcine/China/PF202_con_AstV13/2018_(OP413953.1)	Porcine/China/PF203_con_AstV14/2018_(OP413954.1)	Porcine/China/PF209_con_AstV18/2018_(OP413958.1)	Porcine/China/PF215_con_AstV19/2018_(OP413959.1)	Porcine/China/PF78_con_AstV21/2018_(OP413961.1)	Porcine/China/PF90_con_AstV24/2018_(OP413964.1)	Porcine/China/PF92_con_AstV25/2018_(OP413965.1)	Porcine/China/PF95_con_AstV17/2018_(OP413957.1)	Porcine/China/PoAstV_VIRES_HuN01_C1/2017_(MK378536.1)	Porcine/China/SH_CM1/2022_(ON391462.1)	Porcine/China/Tianjin/2018_(MH425243.1)	Porcine/China/WG-R2/2017_(MK460231.1)	Porcine/China/YN01/2020_(MW962975.1)	Porcine/Hungary/2007_(GU562296.1)	Porcine/Japan//HgTa2-1-1/2015_(LC201606.1)	Porcine/Japan/Bu4-2-2/2014_(LC201600.1)	Porcine/Japan/Bu4-6-1/2014_(LC201601.1)	Porcine/Japan/Bu4-6-2/2014_(LC201602.1)	Porcine/Japan/Bu5-10-2/2014_(LC201603.1)	Porcine/Japan/Buta17/2014_(LC201604.1)	Porcine/Japan/HgTa2-1-2/2015_(LC201607.1)	Porcine/Japan/HgTa2-3/2015_(LC201608.1)	Porcine/Japan/HkKa2-1/2015_(LC201605.1)	Porcine/Japan/Iba-464-4-2/2015_(LC201614.1)	Porcine/Japan/Ishi-Ya7-1/2015_(LC201613.1)	Porcine/Japan/MoI2-1-1/2015_(LC201609.1)	Porcine/Japan/Mol2-1-2/2015_(LC201610.1)	Porcine/Japan/Mol2-2/2015_(LC201611.1)	Porcine/Japan/Mol2-3-2/2015_(LC201612.1)
PAstV4_KOR/1006-2/2020_Brain_(OP643774.1)	ID	0.561	0.524	0.55	0.615	0.5	0.539	0.684	0.661	0.653	0.554	0.523	0.544	0.563	0.486	0.427	0.544	0.677	0.551	0.55	0.666	0.674	0.479	0.663	0.509	0.586	0.622	0.51	0.459	0.548	0.55	0.524	0.565	0.512	0.548	0.669	0.667	0.545	0.557	0.543	0.581	0.55	0.65	0.449	0.648	0.684	0.547	0.547	0.547
Porcine/Belgium//15V010/2015_(KY214437.1)	0.561	ID	0.548	0.606	0.568	0.566	0.574	0.527	0.55	0.558	0.577	0.549	0.57	0.56	0.522	0.458	0.586	0.566	0.54	0.56	0.564	0.563	0.544	0.569	0.589	0.566	0.497	0.595	0.465	0.595	0.594	0.551	0.568	0.53	0.599	0.573	0.574	0.579	0.567	0.57	0.502	0.63	0.559	0.443	0.554	0.595	0.576	0.576	0.576
Porcine/Belgium/2019_(MT642666.1)	0.524	0.548	ID	0.58	0.542	0.499	0.521	0.505	0.528	0.555	0.562	0.617	0.565	0.538	0.551	0.418	0.554	0.545	0.52	0.539	0.533	0.553	0.477	0.542	0.516	0.538	0.454	0.614	0.412	0.547	0.703	0.625	0.529	0.489	0.575	0.542	0.542	0.553	0.553	0.546	0.433	0.585	0.522	0.419	0.526	0.541	0.574	0.574	0.574
Porcine/China/ WBAstV/2015_(KX033447.1)	0.55	0.606	0.58	ID	0.577	0.588	0.555	0.537	0.53	0.578	0.616	0.6	0.594	0.593	0.563	0.458	0.624	0.56	0.551	0.574	0.556	0.557	0.502	0.563	0.548	0.584	0.494	0.641	0.463	0.609	0.559	0.61	0.582	0.541	0.647	0.56	0.559	0.579	0.596	0.573	0.471	0.605	0.56	0.461	0.537	0.57	0.599	0.599	0.599
Porcine/China/228-114947/2021_(MW784084.1)	0.615	0.568	0.542	0.577	ID	0.585	0.583	0.568	0.58	0.594	0.599	0.527	0.588	0.642	0.476	0.454	0.592	0.618	0.614	0.569	0.594	0.618	0.515	0.598	0.511	0.642	0.524	0.542	0.509	0.594	0.567	0.535	0.636	0.589	0.546	0.607	0.606	0.576	0.547	0.572	0.478	0.576	0.59	0.496	0.57	0.587	0.594	0.594	0.594
Porcine/China/288-122863/2021_(MW784093.1)	0.5	0.566	0.499	0.588	0.585	ID	0.633	0.484	0.492	0.519	0.55	0.506	0.547	0.582	0.469	0.442	0.553	0.522	0.613	0.519	0.501	0.528	0.483	0.525	0.462	0.584	0.472	0.538	0.468	0.537	0.508	0.513	0.588	0.618	0.534	0.504	0.503	0.549	0.519	0.545	0.436	0.509	0.502	0.499	0.494	0.512	0.541	0.541	0.541
Porcine/China/8-286142/2021_(MW784071.1)	0.539	0.574	0.521	0.555	0.583	0.633	ID	0.506	0.515	0.547	0.613	0.522	0.574	0.588	0.48	0.481	0.607	0.552	0.614	0.575	0.534	0.57	0.509	0.551	0.48	0.59	0.503	0.543	0.456	0.589	0.515	0.527	0.587	0.638	0.554	0.537	0.536	0.582	0.55	0.585	0.469	0.526	0.541	0.512	0.53	0.521	0.6	0.6	0.6
Porcine/China/AH4-2/2021_(OL695849.1)	0.684	0.527	0.505	0.537	0.568	0.484	0.506	ID	0.616	0.646	0.535	0.507	0.521	0.536	0.491	0.441	0.528	0.64	0.513	0.559	0.667	0.615	0.479	0.672	0.509	0.563	0.673	0.488	0.474	0.536	0.527	0.505	0.539	0.485	0.515	0.647	0.645	0.529	0.544	0.531	0.596	0.526	0.667	0.462	0.633	0.627	0.53	0.53	0.53
Porcine/China/AH4-3/2021_(OL695850.1)	0.661	0.55	0.528	0.53	0.58	0.492	0.515	0.616	ID	0.663	0.546	0.499	0.539	0.546	0.456	0.404	0.536	0.663	0.539	0.533	0.704	0.683	0.464	0.672	0.486	0.564	0.602	0.511	0.443	0.561	0.537	0.51	0.552	0.516	0.519	0.748	0.746	0.538	0.525	0.522	0.575	0.54	0.65	0.429	0.721	0.723	0.55	0.55	0.55
Porcine/China/CX1/2018_(MT470220.1)	0.653	0.558	0.555	0.578	0.594	0.519	0.547	0.646	0.663	ID	0.561	0.528	0.561	0.578	0.492	0.416	0.557	0.686	0.548	0.541	0.699	0.685	0.456	0.829	0.486	0.571	0.64	0.535	0.432	0.575	0.553	0.532	0.574	0.526	0.555	0.674	0.673	0.554	0.538	0.544	0.586	0.553	0.659	0.432	0.679	0.671	0.577	0.577	0.577
Porcine/China/FB016/2017_(MZ819174.1)	0.554	0.577	0.562	0.616	0.599	0.55	0.613	0.535	0.546	0.561	ID	0.59	0.672	0.601	0.502	0.529	0.83	0.579	0.584	0.776	0.57	0.564	0.536	0.567	0.509	0.608	0.505	0.583	0.459	0.738	0.553	0.595	0.597	0.587	0.569	0.555	0.553	0.685	0.626	0.683	0.455	0.554	0.58	0.494	0.529	0.556	0.765	0.765	0.765
Porcine/China/GX03_C3/2017_(MK378475.1)	0.523	0.549	0.617	0.6	0.527	0.506	0.522	0.507	0.499	0.528	0.59	ID	0.547	0.56	0.516	0.441	0.587	0.517	0.507	0.55	0.523	0.521	0.483	0.522	0.501	0.567	0.48	0.558	0.426	0.58	0.608	0.88	0.547	0.512	0.572	0.511	0.511	0.552	0.576	0.55	0.454	0.548	0.53	0.437	0.511	0.519	0.561	0.561	0.561
Porcine/China/GXFC36/2014_(KY412125.1)	0.544	0.57	0.565	0.594	0.588	0.547	0.574	0.521	0.539	0.561	0.672	0.547	ID	0.58	0.496	0.696	0.687	0.561	0.599	0.671	0.574	0.563	0.524	0.567	0.507	0.579	0.488	0.555	0.454	0.656	0.567	0.548	0.574	0.568	0.561	0.551	0.55	0.763	0.603	0.765	0.447	0.583	0.565	0.484	0.545	0.549	0.711	0.711	0.711
Porcine/China/HB-SJZ/2018_(MK613068.1)	0.563	0.56	0.538	0.593	0.642	0.582	0.588	0.536	0.546	0.578	0.601	0.56	0.58	ID	0.472	0.45	0.607	0.586	0.597	0.566	0.563	0.59	0.493	0.587	0.493	0.72	0.524	0.552	0.479	0.599	0.541	0.555	0.861	0.612	0.549	0.565	0.564	0.569	0.563	0.558	0.493	0.532	0.586	0.479	0.562	0.566	0.584	0.584	0.584
Porcine/China/HLJ01_C11/2017_(MK378530.1)	0.486	0.522	0.551	0.563	0.476	0.469	0.48	0.491	0.456	0.492	0.502	0.516	0.496	0.472	ID	0.464	0.496	0.478	0.478	0.501	0.478	0.47	0.504	0.475	0.517	0.499	0.469	0.653	0.46	0.49	0.482	0.514	0.48	0.46	0.66	0.479	0.479	0.5	0.513	0.502	0.471	0.501	0.477	0.479	0.468	0.474	0.497	0.497	0.497
Porcine/China/HLJ01_C13/2017_(MK378532.1)	0.427	0.458	0.418	0.458	0.454	0.442	0.481	0.441	0.404	0.416	0.529	0.441	0.696	0.45	0.464	ID	0.542	0.418	0.477	0.568	0.428	0.417	0.535	0.421	0.464	0.469	0.442	0.451	0.576	0.518	0.426	0.447	0.459	0.469	0.461	0.421	0.421	0.635	0.499	0.647	0.466	0.438	0.44	0.605	0.404	0.413	0.551	0.551	0.551
Porcine/China/JXJA/2014_(KX060808.1)	0.544	0.586	0.554	0.624	0.592	0.553	0.607	0.528	0.536	0.557	0.83	0.587	0.687	0.607	0.496	0.542	ID	0.567	0.596	0.851	0.567	0.566	0.542	0.559	0.53	0.604	0.498	0.577	0.453	0.755	0.555	0.589	0.603	0.59	0.572	0.55	0.549	0.688	0.649	0.692	0.464	0.56	0.582	0.505	0.533	0.555	0.79	0.79	0.79
Porcine/China/JXZS/2014_(KX060809.1)	0.677	0.566	0.545	0.56	0.618	0.522	0.552	0.64	0.663	0.686	0.579	0.517	0.561	0.586	0.478	0.418	0.567	ID	0.561	0.547	0.69	0.71	0.49	0.688	0.507	0.589	0.612	0.529	0.464	0.567	0.572	0.529	0.582	0.538	0.544	0.673	0.673	0.561	0.548	0.555	0.587	0.568	0.645	0.443	0.655	0.681	0.58	0.58	0.58
Porcine/China/PF169_con_AstV4/2018_(OP413944.1)	0.551	0.54	0.52	0.551	0.614	0.613	0.614	0.513	0.539	0.548	0.584	0.507	0.599	0.597	0.478	0.477	0.596	0.561	ID	0.581	0.552	0.561	0.478	0.556	0.467	0.587	0.498	0.537	0.475	0.565	0.521	0.517	0.603	0.687	0.545	0.545	0.545	0.58	0.553	0.58	0.452	0.528	0.528	0.587	0.528	0.547	0.611	0.611	0.611
Porcine/China/PF201_con/2018_(OP413951.1)	0.55	0.56	0.539	0.574	0.569	0.519	0.575	0.559	0.533	0.541	0.776	0.55	0.671	0.566	0.501	0.568	0.851	0.547	0.581	ID	0.556	0.555	0.565	0.543	0.548	0.573	0.519	0.537	0.472	0.705	0.537	0.537	0.57	0.556	0.548	0.529	0.528	0.697	0.647	0.701	0.488	0.548	0.534	0.525	0.521	0.551	0.782	0.782	0.782
Porcine/China/PF202_con_AstV13/2018_(OP413953.1)	0.666	0.564	0.533	0.556	0.594	0.501	0.534	0.667	0.704	0.699	0.57	0.523	0.574	0.563	0.478	0.428	0.567	0.69	0.552	0.556	ID	0.681	0.482	0.705	0.505	0.561	0.639	0.521	0.449	0.628	0.558	0.526	0.556	0.518	0.536	0.701	0.7	0.554	0.543	0.553	0.592	0.565	0.684	0.446	0.679	0.745	0.584	0.584	0.584
Porcine/China/PF203_con_AstV14/2018_(OP413954.1)	0.674	0.563	0.553	0.557	0.618	0.528	0.57	0.615	0.683	0.685	0.564	0.521	0.563	0.59	0.47	0.417	0.566	0.71	0.561	0.555	0.681	ID	0.499	0.714	0.515	0.585	0.624	0.521	0.449	0.57	0.582	0.522	0.598	0.537	0.535	0.683	0.681	0.56	0.552	0.553	0.613	0.563	0.641	0.446	0.688	0.687	0.585	0.585	0.585
Porcine/China/PF209_con_AstV18/2018_(OP413958.1)	0.479	0.544	0.477	0.502	0.515	0.483	0.509	0.479	0.464	0.456	0.536	0.483	0.524	0.493	0.504	0.535	0.542	0.49	0.478	0.565	0.482	0.499	ID	0.475	0.608	0.509	0.508	0.503	0.542	0.552	0.502	0.472	0.493	0.486	0.517	0.475	0.475	0.543	0.517	0.549	0.525	0.502	0.486	0.532	0.47	0.48	0.542	0.542	0.542
Porcine/China/PF215_con_AstV19/2018_(OP413959.1)	0.663	0.569	0.542	0.563	0.598	0.525	0.551	0.672	0.672	0.829	0.567	0.522	0.567	0.587	0.475	0.421	0.559	0.688	0.556	0.543	0.705	0.714	0.475	ID	0.506	0.58	0.675	0.519	0.437	0.58	0.56	0.522	0.588	0.538	0.524	0.677	0.677	0.569	0.544	0.565	0.599	0.556	0.658	0.432	0.701	0.671	0.576	0.576	0.576
Porcine/China/PF78_con_AstV21/2018_(OP413961.1)	0.509	0.589	0.516	0.548	0.511	0.462	0.48	0.509	0.486	0.486	0.509	0.501	0.507	0.493	0.517	0.464	0.53	0.507	0.467	0.548	0.505	0.515	0.608	0.506	ID	0.513	0.521	0.557	0.482	0.523	0.53	0.49	0.496	0.461	0.553	0.502	0.501	0.52	0.543	0.518	0.514	0.597	0.493	0.467	0.494	0.505	0.506	0.506	0.506
Porcine/China/PF90_con_AstV24/2018_(OP413964.1)	0.586	0.566	0.538	0.584	0.642	0.584	0.59	0.563	0.564	0.571	0.608	0.567	0.579	0.72	0.499	0.469	0.604	0.589	0.587	0.573	0.561	0.585	0.509	0.58	0.513	ID	0.524	0.552	0.519	0.591	0.528	0.569	0.725	0.594	0.564	0.571	0.57	0.579	0.572	0.574	0.498	0.537	0.583	0.504	0.535	0.561	0.579	0.579	0.579
Porcine/China/PF92_con_AstV25/2018_(OP413965.1)	0.622	0.497	0.454	0.494	0.524	0.472	0.503	0.673	0.602	0.64	0.505	0.48	0.488	0.524	0.469	0.442	0.498	0.612	0.498	0.519	0.639	0.624	0.508	0.675	0.521	0.524	ID	0.454	0.478	0.523	0.479	0.456	0.515	0.484	0.475	0.611	0.609	0.499	0.518	0.495	0.659	0.483	0.609	0.458	0.639	0.617	0.497	0.497	0.497
Porcine/China/PF95_con_AstV17/2018_(OP413957.1)	0.51	0.595	0.614	0.641	0.542	0.538	0.543	0.488	0.511	0.535	0.583	0.558	0.555	0.552	0.653	0.451	0.577	0.529	0.537	0.537	0.521	0.521	0.503	0.519	0.557	0.552	0.454	ID	0.443	0.566	0.538	0.567	0.564	0.547	0.692	0.52	0.52	0.553	0.549	0.546	0.438	0.587	0.529	0.455	0.5	0.524	0.562	0.562	0.562
Porcine/China/PoAstV_VIRES_HuN01_C1/2017_(MK378536.1)	0.459	0.465	0.412	0.463	0.509	0.468	0.456	0.474	0.443	0.432	0.459	0.426	0.454	0.479	0.46	0.576	0.453	0.464	0.475	0.472	0.449	0.449	0.542	0.437	0.482	0.519	0.478	0.443	ID	0.461	0.44	0.43	0.483	0.47	0.462	0.454	0.455	0.466	0.457	0.469	0.49	0.45	0.436	0.616	0.436	0.452	0.45	0.45	0.45
Porcine/China/SH_CM1/2022_(ON391462.1)	0.548	0.595	0.547	0.609	0.594	0.537	0.589	0.536	0.561	0.575	0.738	0.58	0.656	0.599	0.49	0.518	0.755	0.567	0.565	0.705	0.628	0.57	0.552	0.58	0.523	0.591	0.523	0.566	0.461	ID	0.563	0.584	0.599	0.569	0.567	0.571	0.571	0.71	0.62	0.71	0.488	0.574	0.611	0.47	0.56	0.571	0.86	0.86	0.86
Porcine/China/Tianjin/2018_(MH425243.1)	0.55	0.594	0.703	0.559	0.567	0.508	0.515	0.527	0.537	0.553	0.553	0.608	0.567	0.541	0.482	0.426	0.555	0.572	0.521	0.537	0.558	0.582	0.502	0.56	0.53	0.528	0.479	0.538	0.44	0.563	ID	0.611	0.53	0.493	0.539	0.552	0.553	0.555	0.553	0.548	0.457	0.699	0.545	0.417	0.54	0.566	0.567	0.567	0.567
Porcine/China/WG-R2/2017_(MK460231.1)	0.524	0.551	0.625	0.61	0.535	0.513	0.527	0.505	0.51	0.532	0.595	0.88	0.548	0.555	0.514	0.447	0.589	0.529	0.517	0.537	0.526	0.522	0.472	0.522	0.49	0.569	0.456	0.567	0.43	0.584	0.611	ID	0.551	0.523	0.57	0.524	0.523	0.546	0.566	0.539	0.426	0.561	0.545	0.444	0.501	0.524	0.564	0.564	0.564
Porcine/China/YN01/2020_(MW962975.1)	0.565	0.568	0.529	0.582	0.636	0.588	0.587	0.539	0.552	0.574	0.597	0.547	0.574	0.861	0.48	0.459	0.603	0.582	0.603	0.57	0.556	0.598	0.493	0.588	0.496	0.725	0.515	0.564	0.483	0.599	0.53	0.551	ID	0.621	0.551	0.564	0.563	0.577	0.559	0.567	0.496	0.528	0.58	0.485	0.56	0.57	0.587	0.587	0.587
Porcine/Hungary/2007_(GU562296.1)	0.512	0.53	0.489	0.541	0.589	0.618	0.638	0.485	0.516	0.526	0.587	0.512	0.568	0.612	0.46	0.469	0.59	0.538	0.687	0.556	0.518	0.537	0.486	0.538	0.461	0.594	0.484	0.547	0.47	0.569	0.493	0.523	0.621	ID	0.548	0.527	0.528	0.563	0.549	0.557	0.457	0.508	0.534	0.6	0.538	0.521	0.59	0.59	0.59
Porcine/Japan//HgTa2-1-1/2015_(LC201606.1)	0.548	0.599	0.575	0.647	0.546	0.534	0.554	0.515	0.519	0.555	0.569	0.572	0.561	0.549	0.66	0.461	0.572	0.544	0.545	0.548	0.536	0.535	0.517	0.524	0.553	0.564	0.475	0.692	0.462	0.567	0.539	0.57	0.551	0.548	ID	0.541	0.54	0.562	0.564	0.557	0.471	0.577	0.528	0.475	0.529	0.542	0.563	0.563	0.563
Porcine/Japan/Bu4-2-2/2014_(LC201600.1)	0.669	0.573	0.542	0.56	0.607	0.504	0.537	0.647	0.748	0.674	0.555	0.511	0.551	0.565	0.479	0.421	0.55	0.673	0.545	0.529	0.701	0.683	0.475	0.677	0.502	0.571	0.611	0.52	0.454	0.571	0.552	0.524	0.564	0.527	0.541	ID	0.997	0.557	0.531	0.542	0.591	0.552	0.658	0.447	0.723	0.7	0.562	0.562	0.562
Porcine/Japan/Bu4-6-1/2014_(LC201601.1)	0.667	0.574	0.542	0.559	0.606	0.503	0.536	0.645	0.746	0.673	0.553	0.511	0.55	0.564	0.479	0.421	0.549	0.673	0.545	0.528	0.7	0.681	0.475	0.677	0.501	0.57	0.609	0.52	0.455	0.571	0.553	0.523	0.563	0.528	0.54	0.997	ID	0.556	0.531	0.541	0.589	0.552	0.658	0.446	0.721	0.698	0.562	0.562	0.562
Porcine/Japan/Bu4-6-2/2014_(LC201602.1)	0.545	0.579	0.553	0.579	0.576	0.549	0.582	0.529	0.538	0.554	0.685	0.552	0.763	0.569	0.5	0.635	0.688	0.561	0.58	0.697	0.554	0.56	0.543	0.569	0.52	0.579	0.499	0.553	0.466	0.71	0.555	0.546	0.577	0.563	0.562	0.557	0.556	ID	0.608	0.947	0.463	0.572	0.54	0.487	0.544	0.557	0.761	0.761	0.761
Porcine/Japan/Bu5-10-2/2014_(LC201603.1)	0.557	0.567	0.553	0.596	0.547	0.519	0.55	0.544	0.525	0.538	0.626	0.576	0.603	0.563	0.513	0.499	0.649	0.548	0.553	0.647	0.543	0.552	0.517	0.544	0.543	0.572	0.518	0.549	0.457	0.62	0.553	0.566	0.559	0.549	0.564	0.531	0.531	0.608	ID	0.613	0.487	0.541	0.551	0.505	0.526	0.55	0.635	0.635	0.635
Porcine/Japan/Buta17/2014_(LC201604.1)	0.543	0.57	0.546	0.573	0.572	0.545	0.585	0.531	0.522	0.544	0.683	0.55	0.765	0.558	0.502	0.647	0.692	0.555	0.58	0.701	0.553	0.553	0.549	0.565	0.518	0.574	0.495	0.546	0.469	0.71	0.548	0.539	0.567	0.557	0.557	0.542	0.541	0.947	0.613	ID	0.457	0.567	0.534	0.487	0.537	0.54	0.755	0.755	0.755
Porcine/Japan/HgTa2-1-2/2015_(LC201607.1)	0.581	0.502	0.433	0.471	0.478	0.436	0.469	0.596	0.575	0.586	0.455	0.454	0.447	0.493	0.471	0.466	0.464	0.587	0.452	0.488	0.592	0.613	0.525	0.599	0.514	0.498	0.659	0.438	0.49	0.488	0.457	0.426	0.496	0.457	0.471	0.591	0.589	0.463	0.487	0.457	ID	0.448	0.557	0.489	0.639	0.626	0.461	0.461	0.461
Porcine/Japan/HgTa2-3/2015_(LC201608.1)	0.55	0.63	0.585	0.605	0.576	0.509	0.526	0.526	0.54	0.553	0.554	0.548	0.583	0.532	0.501	0.438	0.56	0.568	0.528	0.548	0.565	0.563	0.502	0.556	0.597	0.537	0.483	0.587	0.45	0.574	0.699	0.561	0.528	0.508	0.577	0.552	0.552	0.572	0.541	0.567	0.448	ID	0.546	0.427	0.538	0.566	0.567	0.567	0.567
Porcine/Japan/HkKa2-1/2015_(LC201605.1)	0.65	0.559	0.522	0.56	0.59	0.502	0.541	0.667	0.65	0.659	0.58	0.53	0.565	0.586	0.477	0.44	0.582	0.645	0.528	0.534	0.684	0.641	0.486	0.658	0.493	0.583	0.609	0.529	0.436	0.611	0.545	0.545	0.58	0.534	0.528	0.658	0.658	0.54	0.551	0.534	0.557	0.546	ID	0.437	0.633	0.65	0.559	0.559	0.559
Porcine/Japan/Iba-464-4-2/2015_(LC201614.1)	0.449	0.443	0.419	0.461	0.496	0.499	0.512	0.462	0.429	0.432	0.494	0.437	0.484	0.479	0.479	0.605	0.505	0.443	0.587	0.525	0.446	0.446	0.532	0.432	0.467	0.504	0.458	0.455	0.616	0.47	0.417	0.444	0.485	0.6	0.475	0.447	0.446	0.487	0.505	0.487	0.489	0.427	0.437	ID	0.414	0.452	0.504	0.504	0.504
Porcine/Japan/Ishi-Ya7-1/2015_(LC201613.1)	0.648	0.554	0.526	0.537	0.57	0.494	0.53	0.633	0.721	0.679	0.529	0.511	0.545	0.562	0.468	0.404	0.533	0.655	0.528	0.521	0.679	0.688	0.47	0.701	0.494	0.535	0.639	0.5	0.436	0.56	0.54	0.501	0.56	0.538	0.529	0.723	0.721	0.544	0.526	0.537	0.639	0.538	0.633	0.414	ID	0.68	0.547	0.547	0.547
Porcine/Japan/MoI2-1-1/2015_(LC201609.1)	0.684	0.595	0.541	0.57	0.587	0.512	0.521	0.627	0.723	0.671	0.556	0.519	0.549	0.566	0.474	0.413	0.555	0.681	0.547	0.551	0.745	0.687	0.48	0.671	0.505	0.561	0.617	0.524	0.452	0.571	0.566	0.524	0.57	0.521	0.542	0.7	0.698	0.557	0.55	0.54	0.626	0.566	0.65	0.452	0.68	ID	0.578	0.578	0.578
Porcine/Japan/Mol2-1-2/2015_(LC201610.1)	0.547	0.576	0.574	0.599	0.594	0.541	0.6	0.53	0.55	0.577	0.765	0.561	0.711	0.584	0.497	0.551	0.79	0.58	0.611	0.782	0.584	0.585	0.542	0.576	0.506	0.579	0.497	0.562	0.45	0.86	0.567	0.564	0.587	0.59	0.563	0.562	0.562	0.761	0.635	0.755	0.461	0.567	0.559	0.504	0.547	0.578	ID	1	1
Porcine/Japan/Mol2-2/2015_(LC201611.1)	0.547	0.576	0.574	0.599	0.594	0.541	0.6	0.53	0.55	0.577	0.765	0.561	0.711	0.584	0.497	0.551	0.79	0.58	0.611	0.782	0.584	0.585	0.542	0.576	0.506	0.579	0.497	0.562	0.45	0.86	0.567	0.564	0.587	0.59	0.563	0.562	0.562	0.761	0.635	0.755	0.461	0.567	0.559	0.504	0.547	0.578	1	ID	1
Porcine/Japan/Mol2-3-2/2015_(LC201612.1)	0.547	0.576	0.574	0.599	0.594	0.541	0.6	0.53	0.55	0.577	0.765	0.561	0.711	0.584	0.497	0.551	0.79	0.58	0.611	0.782	0.584	0.585	0.542	0.576	0.506	0.579	0.497	0.562	0.45	0.86	0.567	0.564	0.587	0.59	0.563	0.562	0.562	0.761	0.635	0.755	0.461	0.567	0.559	0.504	0.547	0.578	1	1	ID
Porcine/Spain/3732/2014_(KT892960.1)	0.494	0.478	0.423	0.471	0.528	0.463	0.494	0.497	0.447	0.436	0.486	0.431	0.468	0.472	0.477	0.583	0.475	0.48	0.478	0.498	0.462	0.467	0.554	0.461	0.5	0.502	0.496	0.462	0.645	0.494	0.453	0.439	0.473	0.454	0.476	0.467	0.469	0.485	0.465	0.484	0.519	0.461	0.455	0.594	0.444	0.462	0.48	0.48	0.48
Porcine/Spain/VC19/2017_(ON792971.1)	0.542	0.576	0.546	0.585	0.573	0.539	0.57	0.524	0.532	0.551	0.667	0.554	0.732	0.565	0.503	0.611	0.673	0.555	0.563	0.674	0.547	0.557	0.541	0.568	0.522	0.577	0.493	0.556	0.465	0.705	0.555	0.552	0.575	0.547	0.557	0.546	0.545	0.935	0.599	0.9	0.458	0.57	0.542	0.473	0.539	0.548	0.732	0.732	0.732
Porcine/Spain/VC29/2017_(ON792967.1)	0.546	0.578	0.551	0.585	0.575	0.547	0.57	0.528	0.538	0.554	0.684	0.562	0.758	0.574	0.495	0.624	0.685	0.565	0.579	0.682	0.555	0.559	0.538	0.573	0.527	0.581	0.502	0.553	0.47	0.708	0.561	0.556	0.576	0.561	0.557	0.553	0.551	0.909	0.605	0.885	0.461	0.579	0.547	0.484	0.545	0.55	0.752	0.752	0.752
Porcine/Spain/VC41/2017_(ON792968.1)	0.547	0.581	0.549	0.579	0.577	0.547	0.576	0.526	0.537	0.559	0.685	0.561	0.736	0.574	0.497	0.602	0.685	0.565	0.595	0.681	0.556	0.561	0.543	0.575	0.53	0.576	0.503	0.556	0.466	0.701	0.557	0.555	0.57	0.589	0.564	0.555	0.553	0.888	0.611	0.862	0.458	0.57	0.549	0.507	0.546	0.552	0.75	0.75	0.75
Porcine/Spain/VC9/2017_(ON792970.1)	0.548	0.583	0.545	0.573	0.582	0.546	0.576	0.526	0.536	0.55	0.669	0.545	0.732	0.563	0.496	0.61	0.674	0.562	0.568	0.68	0.564	0.563	0.547	0.57	0.526	0.575	0.5	0.547	0.465	0.719	0.554	0.539	0.575	0.556	0.548	0.558	0.556	0.933	0.594	0.901	0.464	0.574	0.541	0.475	0.543	0.549	0.74	0.74	0.74
Porcine/Spain/VT41/2018_(ON792972.1)	0.554	0.585	0.55	0.58	0.58	0.543	0.577	0.534	0.546	0.555	0.671	0.551	0.735	0.568	0.498	0.61	0.677	0.564	0.569	0.684	0.561	0.568	0.549	0.575	0.533	0.581	0.504	0.55	0.468	0.717	0.558	0.547	0.58	0.556	0.549	0.561	0.56	0.942	0.601	0.905	0.47	0.575	0.545	0.475	0.556	0.559	0.742	0.742	0.742
Porcine/Spain/VT9/2018_(ON792969.1)	0.547	0.58	0.54	0.581	0.574	0.543	0.575	0.526	0.531	0.545	0.672	0.553	0.738	0.566	0.497	0.614	0.68	0.558	0.572	0.683	0.56	0.552	0.546	0.561	0.522	0.575	0.504	0.551	0.466	0.717	0.546	0.542	0.576	0.553	0.55	0.546	0.545	0.908	0.596	0.883	0.463	0.566	0.541	0.478	0.539	0.545	0.739	0.739	0.739
Porcine/USA/15-12/2015_(KU764486.1)	0.556	0.613	0.556	0.635	0.578	0.526	0.545	0.543	0.537	0.549	0.578	0.565	0.564	0.573	0.519	0.447	0.592	0.567	0.531	0.546	0.555	0.574	0.606	0.56	0.588	0.573	0.497	0.588	0.473	0.605	0.585	0.573	0.569	0.529	0.61	0.561	0.561	0.567	0.561	0.561	0.474	0.606	0.572	0.449	0.543	0.551	0.579	0.579	0.579
Porcine/USA/15-13/2015_(KU764484.1)	0.555	0.611	0.553	0.629	0.574	0.521	0.538	0.539	0.532	0.543	0.572	0.558	0.56	0.572	0.516	0.446	0.589	0.563	0.523	0.541	0.549	0.567	0.607	0.557	0.59	0.569	0.493	0.586	0.468	0.6	0.579	0.567	0.565	0.526	0.606	0.559	0.559	0.563	0.557	0.556	0.472	0.601	0.568	0.448	0.541	0.547	0.572	0.572	0.572
Porcine/USA/15-14/2015_(KU764485.1)	0.555	0.611	0.553	0.629	0.574	0.521	0.538	0.539	0.532	0.543	0.572	0.558	0.56	0.572	0.516	0.446	0.589	0.563	0.523	0.541	0.549	0.567	0.607	0.557	0.59	0.569	0.493	0.586	0.468	0.6	0.579	0.567	0.565	0.526	0.606	0.559	0.559	0.563	0.557	0.556	0.472	0.601	0.568	0.448	0.541	0.547	0.572	0.572	0.572
Porcine/USA/15210_AST_len_6624_cov_2753.325011/2018_(MW504576.1)	0.61	0.588	0.549	0.578	0.692	0.563	0.579	0.611	0.606	0.629	0.6	0.539	0.596	0.647	0.483	0.452	0.603	0.619	0.611	0.582	0.62	0.61	0.508	0.646	0.523	0.64	0.572	0.551	0.509	0.612	0.568	0.544	0.646	0.58	0.555	0.624	0.623	0.589	0.543	0.58	0.503	0.574	0.612	0.486	0.582	0.617	0.6	0.6	0.6
Porcine/USA/15211_AST_len_3556_cov_745.981434/2018_(MW504549.1)	0.603	0.576	0.546	0.573	0.708	0.608	0.588	0.571	0.592	0.611	0.589	0.547	0.588	0.645	0.479	0.443	0.582	0.625	0.632	0.576	0.605	0.637	0.509	0.632	0.513	0.631	0.556	0.537	0.516	0.595	0.581	0.535	0.641	0.602	0.545	0.602	0.602	0.587	0.553	0.578	0.515	0.583	0.58	0.488	0.609	0.61	0.607	0.607	0.607
Porcine/USA/15211_AST_len_6232_cov_1330.863040/2018_(MW504571.1)	0.568	0.631	0.583	0.62	0.578	0.537	0.556	0.525	0.554	0.558	0.612	0.598	0.592	0.564	0.538	0.447	0.623	0.585	0.541	0.573	0.561	0.59	0.586	0.56	0.598	0.576	0.514	0.596	0.467	0.627	0.604	0.6	0.562	0.533	0.593	0.57	0.569	0.584	0.61	0.579	0.483	0.608	0.592	0.46	0.552	0.569	0.591	0.591	0.591
Porcine/USA/15211_AST_len_6632_cov_111.322335/2018_(MW504570.1)	0.582	0.618	0.601	0.61	0.591	0.518	0.536	0.549	0.572	0.575	0.573	0.559	0.59	0.566	0.521	0.44	0.578	0.592	0.548	0.567	0.585	0.593	0.536	0.594	0.587	0.551	0.51	0.582	0.459	0.586	0.617	0.559	0.554	0.523	0.595	0.576	0.576	0.58	0.572	0.576	0.487	0.631	0.556	0.449	0.579	0.591	0.595	0.595	0.595
Porcine/USA/15213_AST_len_6253_cov_80.443692/2018_(MW504573.1)	0.579	0.569	0.547	0.597	0.64	0.563	0.583	0.544	0.553	0.571	0.614	0.555	0.593	0.729	0.486	0.468	0.618	0.596	0.587	0.574	0.563	0.575	0.503	0.565	0.498	0.721	0.506	0.569	0.473	0.604	0.53	0.568	0.733	0.593	0.56	0.569	0.567	0.583	0.57	0.572	0.489	0.531	0.59	0.479	0.544	0.57	0.594	0.594	0.594
Porcine/USA/15213_AST_len_6681_cov_706.788258/2018_(MW504572.1)	0.555	0.619	0.582	0.613	0.564	0.498	0.521	0.522	0.551	0.555	0.554	0.564	0.565	0.535	0.505	0.421	0.557	0.563	0.529	0.547	0.562	0.565	0.534	0.565	0.686	0.535	0.471	0.6	0.442	0.572	0.605	0.557	0.538	0.51	0.583	0.571	0.571	0.574	0.538	0.561	0.469	0.657	0.537	0.439	0.552	0.574	0.581	0.581	0.581
Porcine/USA/15217_AST_len_6652_cov_21.318023/2018_(MW504577.1)	0.536	0.536	0.506	0.562	0.602	0.611	0.633	0.504	0.518	0.532	0.604	0.516	0.587	0.621	0.475	0.487	0.626	0.554	0.745	0.578	0.538	0.557	0.48	0.551	0.475	0.616	0.495	0.55	0.472	0.584	0.505	0.526	0.618	0.696	0.542	0.537	0.536	0.573	0.567	0.573	0.453	0.514	0.555	0.562	0.525	0.529	0.6	0.6	0.6
Porcine/USA/35/2010_(JF713713.1)	0.532	0.578	0.562	0.589	0.584	0.554	0.582	0.516	0.534	0.56	0.676	0.557	0.807	0.579	0.489	0.639	0.698	0.558	0.591	0.677	0.577	0.558	0.527	0.568	0.51	0.569	0.485	0.569	0.452	0.701	0.564	0.554	0.569	0.563	0.558	0.545	0.545	0.817	0.605	0.814	0.452	0.583	0.561	0.476	0.534	0.557	0.75	0.75	0.75
Porcine/USA/IL135/2011_(JX556692.1)	0.536	0.579	0.561	0.598	0.586	0.555	0.582	0.517	0.533	0.565	0.68	0.564	0.811	0.577	0.493	0.64	0.702	0.561	0.59	0.679	0.58	0.561	0.52	0.572	0.512	0.576	0.486	0.572	0.454	0.702	0.562	0.558	0.573	0.565	0.565	0.548	0.547	0.812	0.609	0.814	0.453	0.584	0.56	0.472	0.541	0.554	0.754	0.754	0.754
Porcine/USA/P2011-1/2011_(JX684071.1:)	0.688	0.561	0.533	0.556	0.595	0.518	0.55	0.731	0.659	0.689	0.545	0.524	0.554	0.581	0.488	0.411	0.551	0.671	0.553	0.535	0.695	0.675	0.475	0.719	0.488	0.566	0.691	0.52	0.449	0.574	0.563	0.514	0.58	0.539	0.531	0.674	0.672	0.553	0.551	0.549	0.604	0.547	0.703	0.434	0.681	0.668	0.575	0.575	0.575
Porcine/USA/PFP-25/2008_(KJ495993.1)	0.579	0.598	0.525	0.556	0.633	0.667	0.685	0.529	0.542	0.557	0.592	0.513	0.573	0.628	0.474	0.471	0.587	0.575	0.641	0.558	0.546	0.578	0.513	0.576	0.49	0.613	0.524	0.546	0.503	0.587	0.539	0.521	0.626	0.692	0.536	0.551	0.551	0.573	0.554	0.562	0.482	0.545	0.555	0.529	0.555	0.547	0.577	0.577	0.577
[truncated: 21 more columns]

## Sheet: PAstV4 amino acid
Seq->	PAstV4_KOR/1006-2/2020_Brain_(OP643774.1)	Porcine/Belgium//15V010/2015_(KY214437.1)	Porcine/Belgium/2019_(MT642666.1)	Porcine/China/ WBAstV/2015_(KX033447.1)	Porcine/China/228-114947/2021_(MW784084.1)	Porcine/China/288-122863/2021_(MW784093.1)	Porcine/China/8-286142/2021_(MW784071.1)	Porcine/China/AH4-2/2021_(OL695849.1)	Porcine/China/AH4-3/2021_(OL695850.1)	Porcine/China/CX1/2018_(MT470220.1)	Porcine/China/FB016/2017_(MZ819174.1)	Porcine/China/GX03_C3/2017_(MK378475.1)	Porcine/China/GXFC36/2014_(KY412125.1)	Porcine/China/HB-SJZ/2018_(MK613068.1)	Porcine/China/HLJ01_C11/2017_(MK378530.1)	Porcine/China/HLJ01_C13/2017_(MK378532.1)	Porcine/China/JXJA/2014_(KX060808.1)	Porcine/China/JXZS/2014_(KX060809.1)	Porcine/China/PF169_con_AstV4/2018_(OP413944.1)	Porcine/China/PF201_con/2018_(OP413951.1)	Porcine/China/PF202_con_AstV13/2018_(OP413953.1)	Porcine/China/PF203_con_AstV14/2018_(OP413954.1)	Porcine/China/PF209_con_AstV18/2018_(OP413958.1)	Porcine/China/PF215_con_AstV19/2018_(OP413959.1)	Porcine/China/PF78_con_AstV21/2018_(OP413961.1)	Porcine/China/PF90_con_AstV24/2018_(OP413964.1)	Porcine/China/PF92_con_AstV25/2018_(OP413965.1)	Porcine/China/PF95_con_AstV17/2018_(OP413957.1)	Porcine/China/PoAstV_VIRES_HuN01_C1/2017_(MK378536.1)	Porcine/China/SH_CM1/2022_(ON391462.1)	Porcine/China/Tianjin/2018_(MH425243.1)	Porcine/China/WG-R2/2017_(MK460231.1)	Porcine/China/YN01/2020_(MW962975.1)	Porcine/Hungary/2007_(GU562296.1)	Porcine/Japan//HgTa2-1-1/2015_(LC201606.1)	Porcine/Japan/Bu4-2-2/2014_(LC201600.1)	Porcine/Japan/Bu4-6-1/2014_(LC201601.1)	Porcine/Japan/Bu4-6-2/2014_(LC201602.1)	Porcine/Japan/Bu5-10-2/2014_(LC201603.1)	Porcine/Japan/Buta17/2014_(LC201604.1)	Porcine/Japan/HgTa2-1-2/2015_(LC201607.1)	Porcine/Japan/HgTa2-3/2015_(LC201608.1)	Porcine/Japan/HkKa2-1/2015_(LC201605.1)	Porcine/Japan/Iba-464-4-2/2015_(LC201614.1)	Porcine/Japan/Ishi-Ya7-1/2015_(LC201613.1)	Porcine/Japan/MoI2-1-1/2015_(LC201609.1)	Porcine/Japan/Mol2-1-2/2015_(LC201610.1)	Porcine/Japan/Mol2-2/2015_(LC201611.1)	Porcine/Japan/Mol2-3-2/2015_(LC201612.1)
PAstV4_KOR/1006-2/2020_Brain_(OP643774.1)	ID	0.54	0.505	0.533	0.607	0.467	0.504	0.7	0.462	0.653	0.521	0.501	0.512	0.543	0.481	0.382	0.536	0.702	0.532	0.53	0.685	0.694	0.471	0.672	0.516	0.546	0.623	0.469	0.444	0.549	0.544	0.508	0.539	0.456	0.521	0.666	0.666	0.517	0.54	0.514	0.595	0.566	0.654	0.419	0.662	0.698	0.528	0.528	0.528
Porcine/Belgium//15V010/2015_(KY214437.1)	0.54	ID	0.523	0.571	0.528	0.581	0.579	0.488	0.393	0.502	0.531	0.543	0.506	0.539	0.506	0.405	0.541	0.521	0.502	0.506	0.512	0.521	0.517	0.506	0.565	0.524	0.469	0.573	0.441	0.55	0.592	0.54	0.532	0.474	0.581	0.515	0.515	0.524	0.528	0.515	0.498	0.641	0.517	0.411	0.522	0.551	0.52	0.52	0.52
Porcine/Belgium/2019_(MT642666.1)	0.505	0.523	ID	0.577	0.518	0.497	0.513	0.477	0.335	0.537	0.53	0.6	0.54	0.532	0.605	0.378	0.527	0.53	0.525	0.515	0.501	0.514	0.466	0.516	0.508	0.506	0.441	0.603	0.375	0.493	0.715	0.6	0.523	0.446	0.591	0.498	0.498	0.527	0.549	0.52	0.419	0.555	0.482	0.383	0.503	0.506	0.536	0.536	0.536
Porcine/China/ WBAstV/2015_(KX033447.1)	0.533	0.571	0.577	ID	0.544	0.592	0.55	0.506	0.345	0.539	0.579	0.619	0.546	0.585	0.553	0.425	0.578	0.557	0.548	0.531	0.524	0.519	0.482	0.52	0.562	0.584	0.456	0.628	0.44	0.57	0.549	0.649	0.575	0.491	0.681	0.521	0.521	0.534	0.572	0.531	0.45	0.61	0.537	0.43	0.493	0.537	0.55	0.55	0.55
Porcine/China/228-114947/2021_(MW784084.1)	0.607	0.528	0.518	0.544	ID	0.558	0.563	0.538	0.389	0.545	0.566	0.502	0.583	0.61	0.457	0.43	0.578	0.596	0.607	0.57	0.567	0.581	0.516	0.555	0.51	0.601	0.49	0.51	0.504	0.596	0.553	0.526	0.605	0.535	0.519	0.563	0.563	0.568	0.505	0.567	0.444	0.579	0.543	0.473	0.536	0.559	0.59	0.59	0.59
Porcine/China/288-122863/2021_(MW784093.1)	0.467	0.581	0.497	0.592	0.558	ID	0.595	0.434	0.317	0.448	0.546	0.517	0.529	0.566	0.465	0.419	0.56	0.477	0.578	0.529	0.456	0.469	0.472	0.448	0.454	0.54	0.426	0.512	0.449	0.529	0.521	0.524	0.561	0.55	0.537	0.45	0.45	0.529	0.512	0.538	0.408	0.498	0.451	0.487	0.437	0.477	0.545	0.545	0.545
Porcine/China/8-286142/2021_(MW784071.1)	0.504	0.579	0.513	0.55	0.563	0.595	ID	0.472	0.348	0.49	0.668	0.532	0.59	0.566	0.482	0.47	0.675	0.513	0.585	0.638	0.517	0.514	0.516	0.498	0.476	0.563	0.465	0.522	0.435	0.615	0.516	0.535	0.552	0.584	0.546	0.476	0.476	0.589	0.565	0.612	0.448	0.533	0.495	0.507	0.48	0.49	0.647	0.647	0.647
Porcine/China/AH4-2/2021_(OL695849.1)	0.7	0.488	0.477	0.506	0.538	0.434	0.472	ID	0.44	0.646	0.49	0.484	0.495	0.503	0.494	0.395	0.501	0.648	0.495	0.532	0.684	0.628	0.456	0.675	0.508	0.513	0.676	0.441	0.453	0.512	0.512	0.49	0.501	0.449	0.489	0.641	0.641	0.501	0.518	0.5	0.601	0.525	0.673	0.42	0.635	0.638	0.496	0.496	0.496
Porcine/China/AH4-3/2021_(OL695850.1)	0.462	0.393	0.335	0.345	0.389	0.317	0.348	0.44	ID	0.436	0.35	0.331	0.338	0.357	0.33	0.324	0.355	0.441	0.331	0.363	0.466	0.46	0.347	0.456	0.366	0.351	0.457	0.327	0.374	0.403	0.363	0.333	0.368	0.344	0.339	0.527	0.526	0.36	0.352	0.347	0.471	0.354	0.442	0.339	0.53	0.48	0.361	0.361	0.361
Porcine/China/CX1/2018_(MT470220.1)	0.653	0.502	0.537	0.539	0.545	0.448	0.49	0.646	0.436	ID	0.505	0.511	0.514	0.503	0.489	0.375	0.502	0.685	0.496	0.495	0.717	0.671	0.403	0.846	0.461	0.502	0.635	0.478	0.393	0.528	0.524	0.52	0.502	0.446	0.522	0.652	0.652	0.508	0.495	0.501	0.578	0.53	0.631	0.382	0.683	0.667	0.517	0.517	0.517
Porcine/China/FB016/2017_(MZ819174.1)	0.521	0.531	0.53	0.579	0.566	0.546	0.668	0.49	0.35	0.505	ID	0.56	0.686	0.607	0.481	0.555	0.922	0.544	0.619	0.864	0.536	0.516	0.521	0.502	0.48	0.59	0.473	0.528	0.463	0.778	0.515	0.569	0.602	0.579	0.557	0.501	0.501	0.715	0.634	0.717	0.43	0.531	0.532	0.513	0.475	0.514	0.821	0.821	0.821
Porcine/China/GX03_C3/2017_(MK378475.1)	0.501	0.543	0.6	0.619	0.502	0.517	0.532	0.484	0.331	0.511	0.56	ID	0.514	0.557	0.558	0.399	0.558	0.506	0.508	0.522	0.499	0.502	0.462	0.495	0.495	0.55	0.465	0.522	0.394	0.539	0.586	0.902	0.539	0.473	0.581	0.474	0.474	0.517	0.562	0.515	0.435	0.53	0.517	0.41	0.483	0.495	0.521	0.521	0.521
Porcine/China/GXFC36/2014_(KY412125.1)	0.512	0.506	0.54	0.546	0.583	0.529	0.59	0.495	0.338	0.514	0.686	0.514	ID	0.577	0.472	0.75	0.714	0.533	0.633	0.7	0.543	0.513	0.501	0.51	0.466	0.557	0.449	0.504	0.436	0.651	0.548	0.531	0.577	0.544	0.537	0.512	0.512	0.786	0.594	0.797	0.418	0.565	0.503	0.472	0.496	0.522	0.726	0.726	0.726
Porcine/China/HB-SJZ/2018_(MK613068.1)	0.543	0.539	0.532	0.585	0.61	0.566	0.566	0.503	0.357	0.503	0.607	0.557	0.577	ID	0.479	0.433	0.608	0.549	0.595	0.564	0.522	0.536	0.472	0.517	0.501	0.725	0.484	0.506	0.462	0.602	0.532	0.566	0.899	0.566	0.52	0.516	0.516	0.57	0.544	0.562	0.462	0.538	0.53	0.476	0.501	0.533	0.579	0.579	0.579
Porcine/China/HLJ01_C11/2017_(MK378530.1)	0.481	0.506	0.605	0.553	0.457	0.465	0.482	0.494	0.33	0.489	0.481	0.558	0.472	0.479	ID	0.435	0.484	0.469	0.457	0.504	0.46	0.467	0.526	0.461	0.566	0.484	0.517	0.629	0.43	0.453	0.521	0.529	0.472	0.444	0.652	0.453	0.453	0.461	0.514	0.469	0.501	0.488	0.468	0.436	0.464	0.452	0.464	0.464	0.464
Porcine/China/HLJ01_C13/2017_(MK378532.1)	0.382	0.405	0.378	0.425	0.43	0.419	0.47	0.395	0.324	0.375	0.555	0.399	0.75	0.433	0.435	ID	0.562	0.378	0.466	0.586	0.387	0.368	0.506	0.366	0.417	0.428	0.408	0.401	0.547	0.51	0.396	0.409	0.44	0.461	0.445	0.377	0.377	0.643	0.491	0.665	0.417	0.417	0.371	0.595	0.354	0.376	0.559	0.559	0.559
Porcine/China/JXJA/2014_(KX060808.1)	0.536	0.541	0.527	0.578	0.578	0.56	0.675	0.501	0.355	0.502	0.922	0.558	0.714	0.608	0.484	0.562	ID	0.54	0.638	0.902	0.54	0.521	0.537	0.504	0.491	0.592	0.479	0.527	0.451	0.793	0.533	0.577	0.61	0.593	0.558	0.504	0.504	0.723	0.659	0.727	0.444	0.541	0.539	0.516	0.487	0.526	0.848	0.848	0.848
Porcine/China/JXZS/2014_(KX060809.1)	0.702	0.521	0.53	0.557	0.596	0.477	0.513	0.648	0.441	0.685	0.544	0.506	0.533	0.549	0.469	0.378	0.54	ID	0.544	0.533	0.727	0.761	0.464	0.694	0.517	0.561	0.63	0.48	0.461	0.562	0.561	0.529	0.551	0.469	0.518	0.675	0.673	0.531	0.524	0.532	0.612	0.579	0.636	0.412	0.676	0.722	0.553	0.553	0.553
Porcine/China/PF169_con_AstV4/2018_(OP413944.1)	0.532	0.502	0.525	0.548	0.607	0.578	0.585	0.495	0.331	0.496	0.619	0.508	0.633	0.595	0.457	0.466	0.638	0.544	ID	0.633	0.534	0.517	0.456	0.506	0.483	0.57	0.44	0.511	0.443	0.588	0.517	0.53	0.587	0.65	0.539	0.51	0.51	0.579	0.593	0.584	0.417	0.544	0.493	0.605	0.487	0.523	0.651	0.651	0.651
Porcine/China/PF201_con/2018_(OP413951.1)	0.53	0.506	0.515	0.531	0.57	0.529	0.638	0.532	0.363	0.495	0.864	0.522	0.7	0.564	0.504	0.586	0.902	0.533	0.633	ID	0.532	0.524	0.56	0.504	0.517	0.555	0.501	0.489	0.468	0.73	0.519	0.524	0.564	0.59	0.537	0.497	0.497	0.721	0.652	0.729	0.461	0.531	0.491	0.544	0.475	0.52	0.845	0.845	0.845
Porcine/China/PF202_con_AstV13/2018_(OP413953.1)	0.685	0.512	0.501	0.524	0.567	0.456	0.517	0.684	0.466	0.717	0.536	0.499	0.543	0.522	0.46	0.387	0.54	0.727	0.534	0.532	ID	0.709	0.436	0.718	0.484	0.533	0.656	0.46	0.412	0.617	0.538	0.514	0.518	0.461	0.5	0.698	0.698	0.52	0.508	0.525	0.597	0.548	0.695	0.397	0.7	0.773	0.552	0.552	0.552
Porcine/China/PF203_con_AstV14/2018_(OP413954.1)	0.694	0.521	0.514	0.519	0.581	0.469	0.514	0.628	0.46	0.671	0.516	0.502	0.513	0.536	0.467	0.368	0.521	0.761	0.517	0.524	0.709	ID	0.467	0.721	0.512	0.539	0.63	0.465	0.434	0.533	0.577	0.512	0.531	0.462	0.497	0.683	0.682	0.512	0.511	0.513	0.635	0.568	0.629	0.4	0.68	0.736	0.539	0.539	0.539
Porcine/China/PF209_con_AstV18/2018_(OP413958.1)	0.471	0.517	0.466	0.482	0.516	0.472	0.516	0.456	0.347	0.403	0.521	0.462	0.501	0.472	0.526	0.506	0.537	0.464	0.456	0.56	0.436	0.467	ID	0.42	0.631	0.481	0.465	0.483	0.519	0.525	0.505	0.471	0.474	0.472	0.52	0.415	0.415	0.52	0.482	0.532	0.486	0.53	0.44	0.491	0.413	0.44	0.517	0.517	0.517
Porcine/China/PF215_con_AstV19/2018_(OP413959.1)	0.672	0.506	0.516	0.52	0.555	0.448	0.498	0.675	0.456	0.846	0.502	0.495	0.51	0.517	0.461	0.366	0.504	0.694	0.506	0.504	0.718	0.721	0.42	ID	0.481	0.514	0.678	0.463	0.407	0.533	0.551	0.498	0.518	0.455	0.489	0.675	0.674	0.502	0.499	0.499	0.592	0.543	0.651	0.392	0.696	0.682	0.522	0.522	0.522
Porcine/China/PF78_con_AstV21/2018_(OP413961.1)	0.516	0.565	0.508	0.562	0.51	0.454	0.476	0.508	0.366	0.461	0.48	0.495	0.466	0.501	0.566	0.417	0.491	0.517	0.483	0.517	0.484	0.512	0.631	0.481	ID	0.504	0.509	0.579	0.478	0.491	0.538	0.502	0.5	0.452	0.569	0.491	0.491	0.481	0.517	0.478	0.504	0.639	0.477	0.434	0.478	0.502	0.469	0.469	0.469
Porcine/China/PF90_con_AstV24/2018_(OP413964.1)	0.546	0.524	0.506	0.584	0.601	0.54	0.563	0.513	0.351	0.502	0.59	0.55	0.557	0.725	0.484	0.428	0.592	0.561	0.57	0.555	0.533	0.539	0.481	0.514	0.504	ID	0.488	0.505	0.493	0.587	0.51	0.566	0.727	0.539	0.548	0.521	0.521	0.562	0.545	0.559	0.467	0.532	0.537	0.483	0.49	0.533	0.564	0.564	0.564
Porcine/China/PF92_con_AstV25/2018_(OP413965.1)	0.623	0.469	0.441	0.456	0.49	0.426	0.465	0.676	0.457	0.635	0.473	0.465	0.449	0.484	0.517	0.408	0.479	0.63	0.44	0.501	0.656	0.63	0.465	0.678	0.509	0.488	ID	0.414	0.461	0.496	0.479	0.439	0.463	0.441	0.448	0.602	0.602	0.454	0.475	0.456	0.686	0.469	0.608	0.426	0.632	0.626	0.466	0.466	0.466
Porcine/China/PF95_con_AstV17/2018_(OP413957.1)	0.469	0.573	0.603	0.628	0.51	0.512	0.522	0.441	0.327	0.478	0.528	0.522	0.504	0.506	0.629	0.401	0.527	0.48	0.511	0.489	0.46	0.465	0.483	0.463	0.579	0.505	0.414	ID	0.408	0.51	0.508	0.549	0.508	0.475	0.708	0.464	0.464	0.511	0.51	0.498	0.391	0.606	0.475	0.42	0.44	0.472	0.518	0.518	0.518
Porcine/China/PoAstV_VIRES_HuN01_C1/2017_(MK378536.1)	0.444	0.441	0.375	0.44	0.504	0.449	0.435	0.453	0.374	0.393	0.463	0.394	0.436	0.462	0.43	0.547	0.451	0.461	0.443	0.468	0.412	0.434	0.519	0.407	0.478	0.493	0.461	0.408	ID	0.461	0.424	0.402	0.469	0.44	0.423	0.419	0.419	0.449	0.423	0.454	0.47	0.448	0.395	0.581	0.397	0.42	0.441	0.441	0.441
Porcine/China/SH_CM1/2022_(ON391462.1)	0.549	0.55	0.493	0.57	0.596	0.529	0.615	0.512	0.403	0.528	0.778	0.539	0.651	0.602	0.453	0.51	0.793	0.562	0.588	0.73	0.617	0.533	0.525	0.533	0.491	0.587	0.496	0.51	0.461	ID	0.527	0.555	0.606	0.547	0.529	0.55	0.55	0.709	0.586	0.711	0.468	0.55	0.589	0.455	0.52	0.54	0.846	0.846	0.846
Porcine/China/Tianjin/2018_(MH425243.1)	0.544	0.592	0.715	0.549	0.553	0.521	0.516	0.512	0.363	0.524	0.515	0.586	0.548	0.532	0.521	0.396	0.533	0.561	0.517	0.519	0.538	0.577	0.505	0.551	0.538	0.51	0.479	0.508	0.424	0.527	ID	0.582	0.518	0.453	0.538	0.523	0.524	0.54	0.551	0.534	0.478	0.695	0.52	0.379	0.549	0.548	0.536	0.536	0.536
Porcine/China/WG-R2/2017_(MK460231.1)	0.508	0.54	0.6	0.649	0.526	0.524	0.535	0.49	0.333	0.52	0.569	0.902	0.531	0.566	0.529	0.409	0.577	0.529	0.53	0.524	0.514	0.512	0.471	0.498	0.502	0.566	0.439	0.549	0.402	0.555	0.582	ID	0.558	0.472	0.595	0.491	0.491	0.528	0.568	0.525	0.418	0.556	0.537	0.417	0.478	0.514	0.538	0.538	0.538
Porcine/China/YN01/2020_(MW962975.1)	0.539	0.532	0.523	0.575	0.605	0.561	0.552	0.501	0.368	0.502	0.602	0.539	0.577	0.899	0.472	0.44	0.61	0.551	0.587	0.564	0.518	0.531	0.474	0.518	0.5	0.727	0.463	0.508	0.469	0.606	0.518	0.558	ID	0.554	0.516	0.515	0.515	0.581	0.549	0.574	0.461	0.529	0.524	0.479	0.494	0.535	0.584	0.584	0.584
Porcine/Hungary/2007_(GU562296.1)	0.456	0.474	0.446	0.491	0.535	0.55	0.584	0.449	0.344	0.446	0.579	0.473	0.544	0.566	0.444	0.461	0.593	0.469	0.65	0.59	0.461	0.462	0.472	0.455	0.452	0.539	0.441	0.475	0.44	0.547	0.453	0.472	0.554	ID	0.511	0.446	0.446	0.536	0.551	0.542	0.427	0.465	0.439	0.618	0.44	0.448	0.593	0.593	0.593
Porcine/Japan//HgTa2-1-1/2015_(LC201606.1)	0.521	0.581	0.591	0.681	0.519	0.537	0.546	0.489	0.339	0.522	0.557	0.581	0.537	0.52	0.652	0.445	0.558	0.518	0.539	0.537	0.5	0.497	0.52	0.489	0.569	0.548	0.448	0.708	0.423	0.529	0.538	0.595	0.516	0.511	ID	0.504	0.504	0.545	0.55	0.54	0.426	0.597	0.505	0.45	0.482	0.494	0.542	0.542	0.542
Porcine/Japan/Bu4-2-2/2014_(LC201600.1)	0.666	0.515	0.498	0.521	0.563	0.45	0.476	0.641	0.527	0.652	0.501	0.474	0.512	0.516	0.453	0.377	0.504	0.675	0.51	0.497	0.698	0.683	0.415	0.675	0.491	0.521	0.602	0.464	0.419	0.55	0.523	0.491	0.515	0.446	0.504	ID	0.995	0.525	0.488	0.505	0.596	0.546	0.638	0.391	0.745	0.698	0.519	0.519	0.519
Porcine/Japan/Bu4-6-1/2014_(LC201601.1)	0.666	0.515	0.498	0.521	0.563	0.45	0.476	0.641	0.526	0.652	0.501	0.474	0.512	0.516	0.453	0.377	0.504	0.673	0.51	0.497	0.698	0.682	0.415	0.674	0.491	0.521	0.602	0.464	0.419	0.55	0.524	0.491	0.515	0.446	0.504	0.995	ID	0.525	0.488	0.505	0.596	0.547	0.638	0.391	0.744	0.698	0.519	0.519	0.519
Porcine/Japan/Bu4-6-2/2014_(LC201602.1)	0.517	0.524	0.527	0.534	0.568	0.529	0.589	0.501	0.36	0.508	0.715	0.517	0.786	0.57	0.461	0.643	0.723	0.531	0.579	0.721	0.52	0.512	0.52	0.502	0.481	0.562	0.454	0.511	0.449	0.709	0.54	0.528	0.581	0.536	0.545	0.525	0.525	ID	0.584	0.949	0.429	0.547	0.488	0.476	0.506	0.525	0.786	0.786	0.786
Porcine/Japan/Bu5-10-2/2014_(LC201603.1)	0.54	0.528	0.549	0.572	0.505	0.512	0.565	0.518	0.352	0.495	0.634	0.562	0.594	0.544	0.514	0.491	0.659	0.524	0.593	0.652	0.508	0.511	0.482	0.499	0.517	0.545	0.475	0.51	0.423	0.586	0.551	0.568	0.549	0.551	0.55	0.488	0.488	0.584	ID	0.589	0.471	0.516	0.511	0.52	0.487	0.52	0.618	0.618	0.618
Porcine/Japan/Buta17/2014_(LC201604.1)	0.514	0.515	0.52	0.531	0.567	0.538	0.612	0.5	0.347	0.501	0.717	0.515	0.797	0.562	0.469	0.665	0.727	0.532	0.584	0.729	0.525	0.513	0.532	0.499	0.478	0.559	0.456	0.498	0.454	0.711	0.534	0.525	0.574	0.542	0.54	0.505	0.505	0.949	0.589	ID	0.432	0.542	0.491	0.482	0.491	0.52	0.78	0.78	0.78
Porcine/Japan/HgTa2-1-2/2015_(LC201607.1)	0.595	0.498	0.419	0.45	0.444	0.408	0.448	0.601	0.471	0.578	0.43	0.435	0.418	0.462	0.501	0.417	0.444	0.612	0.417	0.461	0.597	0.635	0.486	0.592	0.504	0.467	0.686	0.391	0.47	0.468	0.478	0.418	0.461	0.427	0.426	0.596	0.596	0.429	0.471	0.432	ID	0.44	0.553	0.438	0.658	0.66	0.431	0.431	0.431
Porcine/Japan/HgTa2-3/2015_(LC201608.1)	0.566	0.641	0.555	0.61	0.579	0.498	0.533	0.525	0.354	0.53	0.531	0.53	0.565	0.538	0.488	0.417	0.541	0.579	0.544	0.531	0.548	0.568	0.53	0.543	0.639	0.532	0.469	0.606	0.448	0.55	0.695	0.556	0.529	0.465	0.597	0.546	0.547	0.547	0.516	0.542	0.44	ID	0.535	0.4	0.522	0.554	0.547	0.547	0.547
Porcine/Japan/HkKa2-1/2015_(LC201605.1)	0.654	0.517	0.482	0.537	0.543	0.451	0.495	0.673	0.442	0.631	0.532	0.517	0.503	0.53	0.468	0.371	0.539	0.636	0.493	0.491	0.695	0.629	0.44	0.651	0.477	0.537	0.608	0.475	0.395	0.589	0.52	0.537	0.524	0.439	0.505	0.638	0.638	0.488	0.511	0.491	0.553	0.535	ID	0.381	0.625	0.633	0.498	0.498	0.498
Porcine/Japan/Iba-464-4-2/2015_(LC201614.1)	0.419	0.411	0.383	0.43	0.473	0.487	0.507	0.42	0.339	0.382	0.513	0.41	0.472	0.476	0.436	0.595	0.516	0.412	0.605	0.544	0.397	0.4	0.491	0.392	0.434	0.483	0.426	0.42	0.581	0.455	0.379	0.417	0.479	0.618	0.45	0.391	0.391	0.476	0.52	0.482	0.438	0.4	0.381	ID	0.367	0.407	0.517	0.517	0.517
Porcine/Japan/Ishi-Ya7-1/2015_(LC201613.1)	0.662	0.522	0.503	0.493	0.536	0.437	0.48	0.635	0.53	0.683	0.475	0.483	0.496	0.501	0.464	0.354	0.487	0.676	0.487	0.475	0.7	0.68	0.413	0.696	0.478	0.49	0.632	0.44	0.397	0.52	0.549	0.478	0.494	0.44	0.482	0.745	0.744	0.506	0.487	0.491	0.658	0.522	0.625	0.367	ID	0.693	0.496	0.496	0.496
Porcine/Japan/MoI2-1-1/2015_(LC201609.1)	0.698	0.551	0.506	0.537	0.559	0.477	0.49	0.638	0.48	0.667	0.514	0.495	0.522	0.533	0.452	0.376	0.526	0.722	0.523	0.52	0.773	0.736	0.44	0.682	0.502	0.533	0.626	0.472	0.42	0.54	0.548	0.514	0.535	0.448	0.494	0.698	0.698	0.525	0.52	0.52	0.66	0.554	0.633	0.407	0.693	ID	0.536	0.536	0.536
Porcine/Japan/Mol2-1-2/2015_(LC201610.1)	0.528	0.52	0.536	0.55	0.59	0.545	0.647	0.496	0.361	0.517	0.821	0.521	0.726	0.579	0.464	0.559	0.848	0.553	0.651	0.845	0.552	0.539	0.517	0.522	0.469	0.564	0.466	0.518	0.441	0.846	0.536	0.538	0.584	0.593	0.542	0.519	0.519	0.786	0.618	0.78	0.431	0.547	0.498	0.517	0.496	0.536	ID	1	1
Porcine/Japan/Mol2-2/2015_(LC201611.1)	0.528	0.52	0.536	0.55	0.59	0.545	0.647	0.496	0.361	0.517	0.821	0.521	0.726	0.579	0.464	0.559	0.848	0.553	0.651	0.845	0.552	0.539	0.517	0.522	0.469	0.564	0.466	0.518	0.441	0.846	0.536	0.538	0.584	0.593	0.542	0.519	0.519	0.786	0.618	0.78	0.431	0.547	0.498	0.517	0.496	0.536	1	ID	1
Porcine/Japan/Mol2-3-2/2015_(LC201612.1)	0.528	0.52	0.536	0.55	0.59	0.545	0.647	0.496	0.361	0.517	0.821	0.521	0.726	0.579	0.464	0.559	0.848	0.553	0.651	0.845	0.552	0.539	0.517	0.522	0.469	0.564	0.466	0.518	0.441	0.846	0.536	0.538	0.584	0.593	0.542	0.519	0.519	0.786	0.618	0.78	0.431	0.547	0.498	0.517	0.496	0.536	1	1	ID
Porcine/Spain/3732/2014_(KT892960.1)	0.488	0.469	0.388	0.452	0.535	0.43	0.495	0.485	0.398	0.402	0.481	0.418	0.444	0.474	0.459	0.544	0.477	0.482	0.443	0.495	0.444	0.46	0.557	0.442	0.508	0.475	0.488	0.442	0.645	0.484	0.439	0.427	0.472	0.437	0.456	0.444	0.445	0.466	0.439	0.465	0.492	0.476	0.436	0.562	0.42	0.446	0.462	0.462	0.462
Porcine/Spain/VC19/2017_(ON792971.1)	0.511	0.511	0.505	0.54	0.558	0.511	0.556	0.483	0.354	0.499	0.683	0.515	0.729	0.563	0.448	0.603	0.688	0.524	0.551	0.678	0.503	0.504	0.512	0.494	0.479	0.556	0.446	0.502	0.45	0.708	0.529	0.532	0.573	0.501	0.539	0.502	0.502	0.907	0.56	0.879	0.418	0.542	0.493	0.448	0.485	0.51	0.739	0.739	0.739
Porcine/Spain/VC29/2017_(ON792967.1)	0.515	0.51	0.514	0.528	0.557	0.518	0.579	0.483	0.348	0.492	0.695	0.511	0.763	0.566	0.458	0.622	0.702	0.527	0.57	0.701	0.503	0.506	0.508	0.499	0.474	0.555	0.443	0.503	0.442	0.694	0.528	0.526	0.575	0.519	0.534	0.504	0.504	0.918	0.567	0.896	0.414	0.548	0.487	0.466	0.487	0.512	0.763	0.763	0.763
Porcine/Spain/VC41/2017_(ON792968.1)	0.517	0.519	0.516	0.523	0.565	0.526	0.589	0.483	0.353	0.494	0.697	0.52	0.723	0.57	0.453	0.585	0.696	0.524	0.594	0.696	0.51	0.511	0.521	0.501	0.477	0.551	0.446	0.502	0.435	0.692	0.526	0.532	0.58	0.558	0.544	0.51	0.51	0.879	0.573	0.858	0.419	0.536	0.491	0.49	0.491	0.515	0.752	0.752	0.752
Porcine/Spain/VC9/2017_(ON792970.1)	0.526	0.533	0.514	0.527	0.574	0.522	0.566	0.494	0.36	0.495	0.69	0.512	0.735	0.563	0.453	0.601	0.689	0.543	0.563	0.686	0.534	0.528	0.531	0.508	0.49	0.556	0.459	0.501	0.455	0.726	0.537	0.517	0.575	0.521	0.529	0.52	0.52	0.907	0.557	0.884	0.434	0.545	0.501	0.451	0.5	0.53	0.748	0.748	0.748
Porcine/Spain/VT41/2018_(ON792972.1)	0.536	0.533	0.516	0.535	0.571	0.521	0.564	0.505	0.369	0.506	0.689	0.518	0.738	0.573	0.452	0.603	0.691	0.543	0.564	0.693	0.531	0.525	0.53	0.515	0.502	0.562	0.465	0.498	0.458	0.724	0.544	0.528	0.584	0.519	0.532	0.531	0.531	0.918	0.565	0.881	0.438	0.554	0.504	0.45	0.516	0.534	0.747	0.747	0.747
Porcine/Spain/VT9/2018_(ON792969.1)	0.511	0.521	0.5	0.519	0.562	0.521	0.57	0.484	0.361	0.485	0.684	0.501	0.738	0.555	0.445	0.61	0.692	0.53	0.559	0.68	0.521	0.506	0.526	0.491	0.477	0.551	0.449	0.498	0.452	0.719	0.521	0.516	0.567	0.521	0.527	0.504	0.504	0.897	0.559	0.875	0.432	0.532	0.493	0.457	0.491	0.517	0.746	0.746	0.746
Porcine/USA/15-12/2015_(KU764486.1)	0.538	0.577	0.539	0.619	0.547	0.497	0.506	0.497	0.347	0.482	0.542	0.543	0.52	0.539	0.501	0.4	0.553	0.547	0.516	0.507	0.508	0.526	0.589	0.509	0.615	0.537	0.458	0.57	0.436	0.55	0.578	0.566	0.537	0.463	0.608	0.513	0.513	0.516	0.521	0.508	0.436	0.618	0.538	0.411	0.488	0.525	0.523	0.523	0.523
Porcine/USA/15-13/2015_(KU764484.1)	0.536	0.579	0.535	0.613	0.542	0.494	0.501	0.498	0.344	0.48	0.534	0.542	0.523	0.534	0.503	0.402	0.547	0.541	0.508	0.502	0.506	0.523	0.59	0.51	0.617	0.536	0.454	0.569	0.432	0.544	0.576	0.562	0.53	0.46	0.607	0.511	0.511	0.515	0.515	0.508	0.433	0.62	0.537	0.405	0.488	0.521	0.517	0.517	0.517
Porcine/USA/15-14/2015_(KU764485.1)	0.536	0.579	0.535	0.613	0.542	0.494	0.501	0.498	0.344	0.48	0.534	0.542	0.523	0.534	0.503	0.402	0.547	0.541	0.508	0.502	0.506	0.523	0.59	0.51	0.617	0.536	0.454	0.569	0.432	0.544	0.576	0.562	0.53	0.46	0.607	0.511	0.511	0.515	0.515	0.508	0.433	0.62	0.537	0.405	0.488	0.521	0.517	0.517	0.517
Porcine/USA/15210_AST_len_6624_cov_2753.325011/2018_(MW504576.1)	0.601	0.548	0.535	0.563	0.697	0.538	0.559	0.593	0.404	0.583	0.58	0.522	0.579	0.641	0.469	0.417	0.577	0.602	0.608	0.562	0.603	0.58	0.501	0.625	0.525	0.622	0.545	0.526	0.502	0.615	0.559	0.543	0.645	0.543	0.526	0.597	0.598	0.579	0.528	0.573	0.482	0.596	0.57	0.471	0.555	0.59	0.593	0.593	0.593
Porcine/USA/15211_AST_len_3556_cov_745.981434/2018_(MW504549.1)	0.613	0.567	0.551	0.558	0.702	0.601	0.578	0.564	0.411	0.575	0.581	0.549	0.58	0.641	0.5	0.413	0.594	0.634	0.621	0.587	0.59	0.619	0.508	0.603	0.528	0.623	0.541	0.502	0.531	0.603	0.617	0.535	0.623	0.551	0.524	0.577	0.578	0.584	0.534	0.58	0.511	0.608	0.549	0.473	0.573	0.599	0.609	0.609	0.609
Porcine/USA/15211_AST_len_6232_cov_1330.863040/2018_(MW504571.1)	0.563	0.584	0.594	0.617	0.567	0.523	0.537	0.514	0.369	0.5	0.574	0.594	0.534	0.549	0.537	0.398	0.592	0.576	0.517	0.532	0.515	0.561	0.606	0.508	0.615	0.555	0.461	0.568	0.449	0.579	0.62	0.611	0.549	0.461	0.598	0.539	0.539	0.535	0.583	0.536	0.466	0.623	0.557	0.412	0.513	0.529	0.53	0.53	0.53
Porcine/USA/15211_AST_len_6632_cov_111.322335/2018_(MW504570.1)	0.594	0.594	0.593	0.603	0.593	0.502	0.526	0.555	0.381	0.551	0.544	0.548	0.563	0.541	0.558	0.415	0.554	0.604	0.559	0.544	0.58	0.601	0.56	0.569	0.605	0.53	0.501	0.58	0.432	0.551	0.629	0.566	0.539	0.476	0.616	0.585	0.585	0.554	0.536	0.554	0.486	0.664	0.548	0.426	0.566	0.589	0.558	0.558	0.558
Porcine/USA/15213_AST_len_6253_cov_80.443692/2018_(MW504573.1)	0.546	0.528	0.524	0.6	0.611	0.521	0.553	0.504	0.357	0.512	0.596	0.552	0.584	0.74	0.493	0.442	0.602	0.559	0.574	0.553	0.521	0.531	0.491	0.513	0.501	0.717	0.461	0.534	0.452	0.6	0.513	0.587	0.745	0.526	0.548	0.526	0.526	0.58	0.553	0.573	0.445	0.536	0.532	0.463	0.489	0.534	0.579	0.579	0.579
Porcine/USA/15213_AST_len_6681_cov_706.788258/2018_(MW504572.1)	0.559	0.592	0.555	0.599	0.554	0.486	0.506	0.507	0.359	0.506	0.507	0.515	0.524	0.524	0.493	0.378	0.515	0.561	0.536	0.501	0.538	0.559	0.558	0.529	0.722	0.513	0.464	0.61	0.424	0.509	0.581	0.538	0.52	0.467	0.589	0.546	0.546	0.524	0.504	0.51	0.448	0.696	0.522	0.404	0.523	0.561	0.526	0.526	0.526
Porcine/USA/15217_AST_len_6652_cov_21.318023/2018_(MW504577.1)	0.511	0.509	0.5	0.567	0.587	0.561	0.609	0.476	0.331	0.481	0.669	0.531	0.633	0.627	0.472	0.48	0.692	0.524	0.758	0.642	0.516	0.511	0.471	0.485	0.477	0.618	0.442	0.514	0.434	0.622	0.491	0.552	0.617	0.658	0.54	0.491	0.491	0.572	0.608	0.575	0.424	0.5	0.526	0.572	0.464	0.504	0.65	0.65	0.65
Porcine/USA/35/2010_(JF713713.1)	0.501	0.512	0.534	0.543	0.573	0.537	0.6	0.485	0.335	0.51	0.702	0.509	0.833	0.575	0.455	0.664	0.718	0.529	0.623	0.701	0.528	0.51	0.495	0.505	0.463	0.549	0.439	0.511	0.426	0.699	0.536	0.523	0.581	0.538	0.529	0.5	0.5	0.852	0.58	0.848	0.417	0.556	0.495	0.466	0.491	0.519	0.781	0.781	0.781
Porcine/USA/IL135/2011_(JX556692.1)	0.503	0.514	0.53	0.545	0.578	0.537	0.599	0.489	0.337	0.513	0.705	0.513	0.839	0.579	0.453	0.66	0.719	0.536	0.623	0.704	0.532	0.515	0.489	0.509	0.462	0.553	0.442	0.511	0.427	0.704	0.538	0.526	0.581	0.54	0.531	0.505	0.505	0.858	0.579	0.857	0.419	0.558	0.498	0.46	0.491	0.521	0.782	0.782	0.782
Porcine/USA/P2011-1/2011_(JX684071.1:)	0.706	0.536	0.516	0.525	0.576	0.472	0.507	0.77	0.456	0.683	0.513	0.517	0.514	0.534	0.51	0.367	0.519	0.678	0.504	0.506	0.705	0.687	0.433	0.717	0.466	0.525	0.703	0.466	0.416	0.542	0.563	0.508	0.523	0.465	0.504	0.659	0.659	0.502	0.504	0.495	0.61	0.541	0.712	0.396	0.677	0.671	0.521	0.521	0.521
Porcine/USA/PFP-25/2008_(KJ495993.1)	0.582	0.61	0.511	0.552	0.635	0.62	0.667	0.51	0.385	0.505	0.606	0.541	0.56	0.63	0.469	0.451	0.618	0.565	0.609	0.586	0.534	0.545	0.529	0.523	0.507	0.597	0.49	0.508	0.501	0.616	0.558	0.541	0.61	0.636	0.541	0.524	0.524	0.568	0.535	0.558	0.47	0.557	0.52	0.505	0.515	0.525	0.591	0.591	0.591
[truncated: 21 more columns]
