# Supplementary material for: Porcine Astrovirus Infection in Brains of Pigs in Korea
Source: Viruses. 2024 Aug 28;16(9):1372. doi: 10.3390/v16091372 (PMC11435919; doi:10.3390/v16091372)
Supplement: Supplementary file 1 [file viruses-16-01372-s001.zip › Supplementary Table 3 - PAstV5 ORF2 identity.xlsx]

## Sheet: PAstV5 nucleotide
Seq->	PAstV5_KOR/0983/2020_Brain1_(OP643779.1)	PAstV5_KOR/0983/2020_Brain2_(OP643780.1)	PAstV5_KOR/1006-2/2020_Brain_(OP643781.1)	PAstV5_KOR/1295/2020_Brain_(OP643782.1)	Porcine/Canada/CC12/2009_(JN088537.1)	Porcine/China/AH29/2014_(MT642595.1)	Porcine/China/CF2671/2017_(MZ819167.1)	Porcine/China/CF2672/2017_(MZ819169.1)	Porcine/China/FB016/2017_(MZ819168.1)	Porcine/China/FB032/2017_(MZ819172.1)	Porcine/China/FB033/2017_(MZ819171.1)	Porcine/China/FB036/2017_(MZ819170.1)	Porcine/China/FB148/2015_(MZ819166.1)	Porcine/China/FJ-F4/2020_(OM480532.1)	Porcine/China/GZ04_C6/2017_(MK378498.1)	Porcine/China/HNPDS-01-P10/2021_(OQ781001.1)	Porcine/China/LL-2/2006_(KP747574.1)	Porcine/China/PF198_con/2018_(OP413950.1)	Porcine/China/PF208_con/2018_(OP413956.1)	Porcine/China/YN-120/2020_(MZ325433.1)	Porcine/China/YN-224-5/2020_(MZ325434.1)	Porcine/China/YN-328-5/2020_(MZ325435.1)	Porcine/China/YN-336/2020_(MZ325436.1)	Porcine/China/YN-387/2020_(MZ325437.1)	Porcine/China/YN-510-5/2020_(MZ325438.1)	Porcine/China/YN-54/2020_(MZ325431.1)	Porcine/China/YN-550/2020_(MZ325439.1)	Porcine/China/YN-587-5/2020_(MZ325440.1)	Porcine/China/YN-92/2020_(MZ325432.1)	Porcine/Japan/HgTa2-1-3/2015_(LC201615.1)	Porcine/Japan/HgTa2-2/2015_(LC201616.1)	Porcine/Japan/Ishi-Im1-1/2015_(LC201619.1)	Porcine/Japan/Ishi-Im1-2/2015_(LC201620.1)	Porcine/Japan/MoI2-1-3/2015_(LC201617.1)	Porcine/Japan/MoI2-3-1/2015_(LC201618.1)	Porcine/Spain/VC9/2017_(ON792973.1)	Porcine/Spain/VT9/2018_(ON792974.1)	Porcine/USA/15211_AST_len_6388_cov_52.529133/2018_(MW504545.1)	Porcine/USA/33/2010_(JF713711.1)	Porcine/USA/IA122/2011_(JX556693.1)	Porcine/USA/P2011-2/2011_(JX684072.1)	Porcine/USA/PFP-33/2009_(KJ495996.1)	Porcine/USA/RVA1_KS/2019_(OM366111.1)	Porcine/USA/RVA15_KS/2020_(OM366150.1)	Porcine/USA/RVA16_KS/2020_(OM366151.1)	Porcine/USA/RVA19_KS/2020_(OM366152.1)
PAstV5_KOR/0983/2020_Brain1_(OP643779.1)	ID	0.665	0.676	0.838	0.677	0.666	0.683	0.68	0.685	0.682	0.683	0.682	0.652	0.68	0.673	0.685	0.672	0.671	0.679	0.666	0.667	0.667	0.667	0.684	0.665	0.67	0.668	0.671	0.667	0.681	0.681	0.658	0.681	0.686	0.686	0.667	0.66	0.928	0.677	0.676	0.67	0.67	0.661	0.681	0.678	0.676
PAstV5_KOR/0983/2020_Brain2_(OP643780.1)	0.665	ID	0.937	0.675	0.735	0.708	0.821	0.821	0.823	0.821	0.82	0.821	0.773	0.771	0.912	0.766	0.952	0.786	0.834	0.942	0.919	0.91	0.922	0.748	0.908	0.922	0.921	0.919	0.918	0.825	0.825	0.7	0.82	0.827	0.827	0.794	0.78	0.673	0.817	0.813	0.846	0.847	0.794	0.815	0.815	0.813
PAstV5_KOR/1006-2/2020_Brain_(OP643781.1)	0.676	0.937	ID	0.681	0.732	0.701	0.826	0.826	0.83	0.824	0.824	0.824	0.775	0.78	0.911	0.768	0.956	0.786	0.836	0.94	0.917	0.908	0.918	0.741	0.907	0.918	0.914	0.912	0.916	0.822	0.822	0.699	0.822	0.823	0.823	0.797	0.78	0.676	0.816	0.815	0.846	0.847	0.799	0.815	0.813	0.811
PAstV5_KOR/1295/2020_Brain_(OP643782.1)	0.838	0.675	0.681	ID	0.672	0.676	0.683	0.68	0.681	0.681	0.682	0.681	0.648	0.672	0.679	0.686	0.676	0.669	0.68	0.673	0.675	0.672	0.678	0.683	0.671	0.678	0.677	0.675	0.674	0.677	0.677	0.661	0.679	0.684	0.684	0.675	0.672	0.828	0.68	0.68	0.676	0.678	0.662	0.686	0.68	0.679
Porcine/Canada/CC12/2009_(JN088537.1)	0.677	0.735	0.732	0.672	ID	0.724	0.749	0.749	0.75	0.75	0.751	0.75	0.709	0.712	0.739	0.78	0.741	0.719	0.751	0.74	0.737	0.733	0.736	0.749	0.734	0.737	0.737	0.735	0.737	0.748	0.748	0.718	0.749	0.75	0.75	0.764	0.756	0.676	0.753	0.749	0.756	0.758	0.725	0.749	0.755	0.753
Porcine/China/AH29/2014_(MT642595.1)	0.666	0.708	0.701	0.676	0.724	ID	0.758	0.756	0.76	0.758	0.758	0.758	0.72	0.672	0.707	0.703	0.705	0.667	0.763	0.703	0.712	0.701	0.712	0.724	0.706	0.71	0.716	0.712	0.711	0.759	0.759	0.846	0.753	0.755	0.755	0.758	0.744	0.666	0.764	0.76	0.711	0.713	0.737	0.754	0.762	0.76
Porcine/China/CF2671/2017_(MZ819167.1)	0.683	0.821	0.826	0.683	0.749	0.758	ID	0.963	0.966	0.966	0.966	0.967	0.915	0.744	0.82	0.75	0.822	0.745	0.884	0.824	0.824	0.807	0.824	0.723	0.81	0.822	0.823	0.821	0.823	0.875	0.875	0.761	0.875	0.876	0.876	0.887	0.865	0.676	0.926	0.915	0.835	0.836	0.887	0.914	0.917	0.915
Porcine/China/CF2672/2017_(MZ819169.1)	0.68	0.821	0.826	0.68	0.749	0.756	0.963	ID	0.988	0.988	0.987	0.988	0.914	0.746	0.815	0.744	0.821	0.747	0.884	0.821	0.82	0.805	0.822	0.725	0.807	0.817	0.819	0.817	0.82	0.876	0.876	0.759	0.87	0.875	0.875	0.886	0.867	0.676	0.923	0.912	0.837	0.839	0.886	0.909	0.917	0.915
Porcine/China/FB016/2017_(MZ819168.1)	0.685	0.823	0.83	0.681	0.75	0.76	0.966	0.988	ID	0.988	0.987	0.989	0.916	0.747	0.819	0.749	0.826	0.748	0.887	0.822	0.822	0.81	0.825	0.725	0.813	0.819	0.822	0.819	0.822	0.877	0.877	0.761	0.874	0.877	0.877	0.888	0.869	0.679	0.928	0.916	0.839	0.841	0.888	0.913	0.921	0.919
Porcine/China/FB032/2017_(MZ819172.1)	0.682	0.821	0.824	0.681	0.75	0.758	0.966	0.988	0.988	ID	0.999	0.999	0.915	0.748	0.817	0.749	0.82	0.75	0.884	0.82	0.82	0.806	0.822	0.724	0.809	0.817	0.819	0.818	0.82	0.875	0.875	0.758	0.871	0.873	0.873	0.886	0.867	0.677	0.924	0.914	0.838	0.839	0.888	0.91	0.917	0.915
Porcine/China/FB033/2017_(MZ819171.1)	0.683	0.82	0.824	0.682	0.751	0.758	0.966	0.987	0.987	0.999	ID	0.998	0.914	0.748	0.817	0.749	0.821	0.75	0.884	0.819	0.82	0.805	0.822	0.724	0.808	0.817	0.819	0.818	0.82	0.875	0.875	0.758	0.87	0.872	0.872	0.887	0.868	0.678	0.923	0.914	0.837	0.838	0.888	0.91	0.916	0.914
Porcine/China/FB036/2017_(MZ819170.1)	0.682	0.821	0.824	0.681	0.75	0.758	0.967	0.988	0.989	0.999	0.998	ID	0.915	0.748	0.817	0.749	0.82	0.75	0.884	0.82	0.82	0.806	0.822	0.724	0.809	0.817	0.819	0.818	0.82	0.875	0.875	0.758	0.871	0.873	0.873	0.886	0.867	0.677	0.924	0.914	0.838	0.839	0.888	0.91	0.917	0.915
Porcine/China/FB148/2015_(MZ819166.1)	0.652	0.773	0.775	0.648	0.709	0.72	0.915	0.914	0.916	0.915	0.914	0.915	ID	0.697	0.774	0.714	0.773	0.697	0.838	0.778	0.775	0.762	0.774	0.686	0.764	0.773	0.773	0.771	0.774	0.832	0.832	0.719	0.831	0.829	0.829	0.844	0.822	0.646	0.878	0.869	0.79	0.791	0.846	0.866	0.872	0.871
Porcine/China/FJ-F4/2020_(OM480532.1)	0.68	0.771	0.78	0.672	0.712	0.672	0.744	0.746	0.747	0.748	0.748	0.748	0.697	ID	0.771	0.721	0.775	0.929	0.749	0.774	0.781	0.772	0.776	0.706	0.77	0.779	0.778	0.778	0.78	0.744	0.744	0.669	0.75	0.749	0.749	0.728	0.718	0.67	0.738	0.743	0.759	0.76	0.717	0.736	0.739	0.737
Porcine/China/GZ04_C6/2017_(MK378498.1)	0.673	0.912	0.911	0.679	0.739	0.707	0.82	0.815	0.819	0.817	0.817	0.817	0.774	0.771	ID	0.775	0.931	0.783	0.825	0.916	0.951	0.926	0.954	0.763	0.924	0.95	0.948	0.946	0.951	0.818	0.818	0.709	0.814	0.814	0.814	0.795	0.781	0.676	0.81	0.81	0.843	0.845	0.787	0.812	0.806	0.805
Porcine/China/HNPDS-01-P10/2021_(OQ781001.1)	0.685	0.766	0.768	0.686	0.78	0.703	0.75	0.744	0.749	0.749	0.749	0.749	0.714	0.721	0.775	ID	0.773	0.73	0.747	0.759	0.78	0.77	0.78	0.747	0.766	0.779	0.78	0.776	0.779	0.736	0.736	0.697	0.741	0.744	0.744	0.756	0.756	0.685	0.746	0.745	0.742	0.743	0.727	0.745	0.743	0.741
Porcine/China/LL-2/2006_(KP747574.1)	0.672	0.952	0.956	0.676	0.741	0.705	0.822	0.821	0.826	0.82	0.821	0.82	0.773	0.775	0.931	0.773	ID	0.788	0.838	0.964	0.934	0.924	0.936	0.752	0.923	0.933	0.933	0.931	0.934	0.826	0.826	0.705	0.822	0.826	0.826	0.792	0.779	0.673	0.815	0.815	0.854	0.856	0.795	0.819	0.812	0.81
Porcine/China/PF198_con/2018_(OP413950.1)	0.671	0.786	0.786	0.669	0.719	0.667	0.745	0.747	0.748	0.75	0.75	0.75	0.697	0.929	0.783	0.73	0.788	ID	0.754	0.783	0.796	0.785	0.792	0.723	0.779	0.795	0.794	0.793	0.795	0.751	0.751	0.669	0.756	0.753	0.753	0.735	0.723	0.668	0.744	0.749	0.763	0.765	0.722	0.747	0.744	0.742
Porcine/China/PF208_con/2018_(OP413956.1)	0.679	0.834	0.836	0.68	0.751	0.763	0.884	0.884	0.887	0.884	0.884	0.884	0.838	0.749	0.825	0.747	0.838	0.754	ID	0.832	0.831	0.817	0.83	0.724	0.818	0.831	0.835	0.831	0.831	0.921	0.921	0.759	0.927	0.926	0.926	0.861	0.846	0.681	0.887	0.883	0.842	0.843	0.86	0.877	0.88	0.878
Porcine/China/YN-120/2020_(MZ325433.1)	0.666	0.942	0.94	0.673	0.74	0.703	0.824	0.821	0.822	0.82	0.819	0.82	0.778	0.774	0.916	0.759	0.964	0.783	0.832	ID	0.92	0.914	0.924	0.746	0.913	0.92	0.921	0.918	0.92	0.823	0.823	0.703	0.82	0.823	0.823	0.793	0.778	0.671	0.822	0.812	0.846	0.847	0.795	0.819	0.817	0.815
Porcine/China/YN-224-5/2020_(MZ325434.1)	0.667	0.919	0.917	0.675	0.737	0.712	0.824	0.82	0.822	0.82	0.82	0.82	0.775	0.781	0.951	0.78	0.934	0.796	0.831	0.92	ID	0.936	0.983	0.774	0.935	0.99	0.982	0.98	0.999	0.823	0.823	0.705	0.817	0.82	0.82	0.799	0.786	0.672	0.816	0.815	0.851	0.852	0.797	0.819	0.811	0.809
Porcine/China/YN-328-5/2020_(MZ325435.1)	0.667	0.91	0.908	0.672	0.733	0.701	0.807	0.805	0.81	0.806	0.805	0.806	0.762	0.772	0.926	0.77	0.924	0.785	0.817	0.914	0.936	ID	0.937	0.752	0.984	0.934	0.931	0.927	0.935	0.814	0.814	0.698	0.802	0.809	0.809	0.785	0.773	0.669	0.802	0.803	0.842	0.844	0.78	0.804	0.802	0.8
Porcine/China/YN-336/2020_(MZ325436.1)	0.667	0.922	0.918	0.678	0.736	0.712	0.824	0.822	0.825	0.822	0.822	0.822	0.774	0.776	0.954	0.78	0.936	0.792	0.83	0.924	0.983	0.937	ID	0.774	0.937	0.982	0.98	0.978	0.983	0.824	0.824	0.707	0.816	0.818	0.818	0.802	0.788	0.672	0.816	0.815	0.85	0.852	0.796	0.819	0.811	0.81
Porcine/China/YN-387/2020_(MZ325437.1)	0.684	0.748	0.741	0.683	0.749	0.724	0.723	0.725	0.725	0.724	0.724	0.724	0.686	0.706	0.763	0.747	0.752	0.723	0.724	0.746	0.774	0.752	0.774	ID	0.755	0.774	0.776	0.774	0.774	0.722	0.722	0.713	0.716	0.723	0.723	0.721	0.711	0.683	0.718	0.719	0.718	0.72	0.697	0.72	0.715	0.714
Porcine/China/YN-510-5/2020_(MZ325438.1)	0.665	0.908	0.907	0.671	0.734	0.706	0.81	0.807	0.813	0.809	0.808	0.809	0.764	0.77	0.924	0.766	0.923	0.779	0.818	0.913	0.935	0.984	0.937	0.755	ID	0.934	0.932	0.928	0.934	0.812	0.812	0.7	0.801	0.808	0.808	0.791	0.779	0.67	0.807	0.805	0.844	0.846	0.782	0.808	0.804	0.802
Porcine/China/YN-54/2020_(MZ325431.1)	0.67	0.922	0.918	0.678	0.737	0.71	0.822	0.817	0.819	0.817	0.817	0.817	0.773	0.779	0.95	0.779	0.933	0.795	0.831	0.92	0.99	0.934	0.982	0.774	0.934	ID	0.98	0.978	0.989	0.821	0.821	0.706	0.819	0.821	0.821	0.801	0.786	0.674	0.815	0.815	0.851	0.853	0.795	0.818	0.808	0.806
Porcine/China/YN-550/2020_(MZ325439.1)	0.668	0.921	0.914	0.677	0.737	0.716	0.823	0.819	0.822	0.819	0.819	0.819	0.773	0.778	0.948	0.78	0.933	0.794	0.835	0.921	0.982	0.931	0.98	0.776	0.932	0.98	ID	0.994	0.982	0.825	0.825	0.708	0.82	0.823	0.823	0.799	0.786	0.673	0.82	0.818	0.85	0.851	0.798	0.822	0.815	0.814
Porcine/China/YN-587-5/2020_(MZ325440.1)	0.671	0.919	0.912	0.675	0.735	0.712	0.821	0.817	0.819	0.818	0.818	0.818	0.771	0.778	0.946	0.776	0.931	0.793	0.831	0.918	0.98	0.927	0.978	0.774	0.928	0.978	0.994	ID	0.98	0.824	0.824	0.706	0.817	0.82	0.82	0.797	0.784	0.675	0.818	0.816	0.848	0.85	0.796	0.82	0.812	0.81
Porcine/China/YN-92/2020_(MZ325432.1)	0.667	0.918	0.916	0.674	0.737	0.711	0.823	0.82	0.822	0.82	0.82	0.82	0.774	0.78	0.951	0.779	0.934	0.795	0.831	0.92	0.999	0.935	0.983	0.774	0.934	0.989	0.982	0.98	ID	0.823	0.823	0.705	0.816	0.819	0.819	0.798	0.786	0.671	0.816	0.815	0.85	0.852	0.796	0.819	0.81	0.809
Porcine/Japan/HgTa2-1-3/2015_(LC201615.1)	0.681	0.825	0.822	0.677	0.748	0.759	0.875	0.876	0.877	0.875	0.875	0.875	0.832	0.744	0.818	0.736	0.826	0.751	0.921	0.823	0.823	0.814	0.824	0.722	0.812	0.821	0.825	0.824	0.823	ID	1	0.758	0.915	0.926	0.926	0.86	0.845	0.678	0.887	0.884	0.836	0.838	0.855	0.871	0.88	0.878
Porcine/Japan/HgTa2-2/2015_(LC201616.1)	0.681	0.825	0.822	0.677	0.748	0.759	0.875	0.876	0.877	0.875	0.875	0.875	0.832	0.744	0.818	0.736	0.826	0.751	0.921	0.823	0.823	0.814	0.824	0.722	0.812	0.821	0.825	0.824	0.823	1	ID	0.758	0.915	0.926	0.926	0.86	0.845	0.678	0.887	0.884	0.836	0.838	0.855	0.871	0.88	0.878
Porcine/Japan/Ishi-Im1-1/2015_(LC201619.1)	0.658	0.7	0.699	0.661	0.718	0.846	0.761	0.759	0.761	0.758	0.758	0.758	0.719	0.669	0.709	0.697	0.705	0.669	0.759	0.703	0.705	0.698	0.707	0.713	0.7	0.706	0.708	0.706	0.705	0.758	0.758	ID	0.754	0.758	0.758	0.759	0.748	0.658	0.76	0.761	0.697	0.699	0.732	0.747	0.761	0.759
Porcine/Japan/Ishi-Im1-2/2015_(LC201620.1)	0.681	0.82	0.822	0.679	0.749	0.753	0.875	0.87	0.874	0.871	0.87	0.871	0.831	0.75	0.814	0.741	0.822	0.756	0.927	0.82	0.817	0.802	0.816	0.716	0.801	0.819	0.82	0.817	0.816	0.915	0.915	0.754	ID	0.932	0.932	0.846	0.829	0.684	0.879	0.877	0.829	0.83	0.85	0.871	0.876	0.874
Porcine/Japan/MoI2-1-3/2015_(LC201617.1)	0.686	0.827	0.823	0.684	0.75	0.755	0.876	0.875	0.877	0.873	0.872	0.873	0.829	0.749	0.814	0.744	0.826	0.753	0.926	0.823	0.82	0.809	0.818	0.723	0.808	0.821	0.823	0.82	0.819	0.926	0.926	0.758	0.932	ID	1	0.854	0.838	0.687	0.88	0.876	0.822	0.824	0.849	0.872	0.871	0.869
Porcine/Japan/MoI2-3-1/2015_(LC201618.1)	0.686	0.827	0.823	0.684	0.75	0.755	0.876	0.875	0.877	0.873	0.872	0.873	0.829	0.749	0.814	0.744	0.826	0.753	0.926	0.823	0.82	0.809	0.818	0.723	0.808	0.821	0.823	0.82	0.819	0.926	0.926	0.758	0.932	1	ID	0.854	0.838	0.687	0.88	0.876	0.822	0.824	0.849	0.872	0.871	0.869
Porcine/Spain/VC9/2017_(ON792973.1)	0.667	0.794	0.797	0.675	0.764	0.758	0.887	0.886	0.888	0.886	0.887	0.886	0.844	0.728	0.795	0.756	0.792	0.735	0.861	0.793	0.799	0.785	0.802	0.721	0.791	0.801	0.799	0.797	0.798	0.86	0.86	0.759	0.846	0.854	0.854	ID	0.957	0.668	0.9	0.909	0.81	0.811	0.868	0.886	0.893	0.89
Porcine/Spain/VT9/2018_(ON792974.1)	0.66	0.78	0.78	0.672	0.756	0.744	0.865	0.867	0.869	0.867	0.868	0.867	0.822	0.718	0.781	0.756	0.779	0.723	0.846	0.778	0.786	0.773	0.788	0.711	0.779	0.786	0.786	0.784	0.786	0.845	0.845	0.748	0.829	0.838	0.838	0.957	ID	0.66	0.883	0.888	0.797	0.798	0.848	0.865	0.872	0.869
Porcine/USA/15211_AST_len_6388_cov_52.529133/2018_(MW504545.1)	0.928	0.673	0.676	0.828	0.676	0.666	0.676	0.676	0.679	0.677	0.678	0.677	0.646	0.67	0.676	0.685	0.673	0.668	0.681	0.671	0.672	0.669	0.672	0.683	0.67	0.674	0.673	0.675	0.671	0.678	0.678	0.658	0.684	0.687	0.687	0.668	0.66	ID	0.676	0.675	0.676	0.677	0.659	0.677	0.673	0.671
Porcine/USA/33/2010_(JF713711.1)	0.677	0.817	0.816	0.68	0.753	0.764	0.926	0.923	0.928	0.924	0.923	0.924	0.878	0.738	0.81	0.746	0.815	0.744	0.887	0.822	0.816	0.802	0.816	0.718	0.807	0.815	0.82	0.818	0.816	0.887	0.887	0.76	0.879	0.88	0.88	0.9	0.883	0.676	ID	0.966	0.837	0.838	0.93	0.949	0.965	0.962
Porcine/USA/IA122/2011_(JX556693.1)	0.676	0.813	0.815	0.68	0.749	0.76	0.915	0.912	0.916	0.914	0.914	0.914	0.869	0.743	0.81	0.745	0.815	0.749	0.883	0.812	0.815	0.803	0.815	0.719	0.805	0.815	0.818	0.816	0.815	0.884	0.884	0.761	0.877	0.876	0.876	0.909	0.888	0.675	0.966	ID	0.832	0.834	0.937	0.944	0.955	0.953
Porcine/USA/P2011-2/2011_(JX684072.1)	0.67	0.846	0.846	0.676	0.756	0.711	0.835	0.837	0.839	0.838	0.837	0.838	0.79	0.759	0.843	0.742	0.854	0.763	0.842	0.846	0.851	0.842	0.85	0.718	0.844	0.851	0.85	0.848	0.85	0.836	0.836	0.697	0.829	0.822	0.822	0.81	0.797	0.676	0.837	0.832	ID	0.997	0.808	0.824	0.831	0.829
Porcine/USA/PFP-33/2009_(KJ495996.1)	0.67	0.847	0.847	0.678	0.758	0.713	0.836	0.839	0.841	0.839	0.838	0.839	0.791	0.76	0.845	0.743	0.856	0.765	0.843	0.847	0.852	0.844	0.852	0.72	0.846	0.853	0.851	0.85	0.852	0.838	0.838	0.699	0.83	0.824	0.824	0.811	0.798	0.677	0.838	0.834	0.997	ID	0.809	0.825	0.831	0.829
Porcine/USA/RVA1_KS/2019_(OM366111.1)	0.661	0.794	0.799	0.662	0.725	0.737	0.887	0.886	0.888	0.888	0.888	0.888	0.846	0.717	0.787	0.727	0.795	0.722	0.86	0.795	0.797	0.78	0.796	0.697	0.782	0.795	0.798	0.796	0.796	0.855	0.855	0.732	0.85	0.849	0.849	0.868	0.848	0.659	0.93	0.937	0.808	0.809	ID	0.913	0.924	0.923
Porcine/USA/RVA15_KS/2020_(OM366150.1)	0.681	0.815	0.815	0.686	0.749	0.754	0.914	0.909	0.913	0.91	0.91	0.91	0.866	0.736	0.812	0.745	0.819	0.747	0.877	0.819	0.819	0.804	0.819	0.72	0.808	0.818	0.822	0.82	0.819	0.871	0.871	0.747	0.871	0.872	0.872	0.886	0.865	0.677	0.949	0.944	0.824	0.825	0.913	ID	0.942	0.94
Porcine/USA/RVA16_KS/2020_(OM366151.1)	0.678	0.815	0.813	0.68	0.755	0.762	0.917	0.917	0.921	0.917	0.916	0.917	0.872	0.739	0.806	0.743	0.812	0.744	0.88	0.817	0.811	0.802	0.811	0.715	0.804	0.808	0.815	0.812	0.81	0.88	0.88	0.761	0.876	0.871	0.871	0.893	0.872	0.673	0.965	0.955	0.831	0.831	0.924	0.942	ID	0.997
Porcine/USA/RVA19_KS/2020_(OM366152.1)	0.676	0.813	0.811	0.679	0.753	0.76	0.915	0.915	0.919	0.915	0.914	0.915	0.871	0.737	0.805	0.741	0.81	0.742	0.878	0.815	0.809	0.8	0.81	0.714	0.802	0.806	0.814	0.81	0.809	0.878	0.878	0.759	0.874	0.869	0.869	0.89	0.869	0.671	0.962	0.953	0.829	0.829	0.923	0.94	0.997	ID

## Sheet: PAstV5 amino acid
Seq->	PAstV5_KOR/0983/2020_Brain1_(OP643779.1)	PAstV5_KOR/0983/2020_Brain2_(OP643780.1)	PAstV5_KOR/1006-2/2020_Brain_(OP643781.1)	PAstV5_KOR/1295/2020_Brain_(OP643782.1)	Porcine/Canada/CC12/2009_(JN088537.1)	Porcine/China/AH29/2014_(MT642595.1)	Porcine/China/CF2671/2017_(MZ819167.1)	Porcine/China/CF2672/2017_(MZ819169.1)	Porcine/China/FB016/2017_(MZ819168.1)	Porcine/China/FB032/2017_(MZ819172.1)	Porcine/China/FB033/2017_(MZ819171.1)	Porcine/China/FB036/2017_(MZ819170.1)	Porcine/China/FB148/2015_(MZ819166.1)	Porcine/China/FJ-F4/2020_(OM480532.1)	Porcine/China/GZ04_C6/2017_(MK378498.1)	Porcine/China/HNPDS-01-P10/2021_(OQ781001.1)	Porcine/China/LL-2/2006_(KP747574.1)	Porcine/China/PF198_con/2018_(OP413950.1)	Porcine/China/PF208_con/2018_(OP413956.1)	Porcine/China/YN-120/2020_(MZ325433.1)	Porcine/China/YN-224-5/2020_(MZ325434.1)	Porcine/China/YN-328-5/2020_(MZ325435.1)	Porcine/China/YN-336/2020_(MZ325436.1)	Porcine/China/YN-387/2020_(MZ325437.1)	Porcine/China/YN-510-5/2020_(MZ325438.1)	Porcine/China/YN-54/2020_(MZ325431.1)	Porcine/China/YN-550/2020_(MZ325439.1)	Porcine/China/YN-587-5/2020_(MZ325440.1)	Porcine/China/YN-92/2020_(MZ325432.1)	Porcine/Japan/HgTa2-1-3/2015_(LC201615.1)	Porcine/Japan/HgTa2-2/2015_(LC201616.1)	Porcine/Japan/Ishi-Im1-1/2015_(LC201619.1)	Porcine/Japan/Ishi-Im1-2/2015_(LC201620.1)	Porcine/Japan/MoI2-1-3/2015_(LC201617.1)	Porcine/Japan/MoI2-3-1/2015_(LC201618.1)	Porcine/Spain/VC9/2017_(ON792973.1)	Porcine/Spain/VT9/2018_(ON792974.1)	Porcine/USA/15211_AST_len_6388_cov_52.529133/2018_(MW504545.1)	Porcine/USA/33/2010_(JF713711.1)	Porcine/USA/IA122/2011_(JX556693.1)	Porcine/USA/P2011-2/2011_(JX684072.1)	Porcine/USA/PFP-33/2009_(KJ495996.1)	Porcine/USA/RVA1_KS/2019_(OM366111.1)	Porcine/USA/RVA15_KS/2020_(OM366150.1)	Porcine/USA/RVA16_KS/2020_(OM366151.1)	Porcine/USA/RVA19_KS/2020_(OM366152.1)
PAstV5_KOR/0983/2020_Brain1_(OP643779.1)	ID	0.736	0.736	0.899	0.738	0.723	0.744	0.743	0.744	0.746	0.746	0.746	0.709	0.742	0.731	0.753	0.734	0.743	0.739	0.735	0.736	0.734	0.735	0.749	0.734	0.736	0.736	0.735	0.735	0.739	0.739	0.718	0.738	0.744	0.744	0.724	0.705	0.97	0.743	0.74	0.731	0.734	0.7	0.743	0.738	0.736
PAstV5_KOR/0983/2020_Brain2_(OP643780.1)	0.736	ID	0.99	0.734	0.801	0.737	0.889	0.892	0.892	0.889	0.889	0.889	0.838	0.88	0.968	0.817	0.989	0.892	0.897	0.985	0.976	0.967	0.971	0.797	0.965	0.975	0.971	0.97	0.975	0.897	0.897	0.737	0.897	0.892	0.892	0.839	0.812	0.727	0.885	0.881	0.907	0.91	0.843	0.881	0.884	0.881
PAstV5_KOR/1006-2/2020_Brain_(OP643781.1)	0.736	0.99	ID	0.734	0.798	0.736	0.882	0.885	0.885	0.882	0.882	0.882	0.832	0.878	0.964	0.815	0.985	0.888	0.893	0.983	0.972	0.963	0.967	0.794	0.961	0.971	0.967	0.965	0.971	0.891	0.891	0.735	0.893	0.887	0.887	0.832	0.805	0.728	0.881	0.874	0.903	0.906	0.838	0.874	0.882	0.88
PAstV5_KOR/1295/2020_Brain_(OP643782.1)	0.899	0.734	0.734	ID	0.739	0.73	0.75	0.748	0.748	0.751	0.751	0.751	0.715	0.734	0.731	0.755	0.734	0.735	0.744	0.734	0.736	0.731	0.735	0.747	0.731	0.738	0.739	0.738	0.735	0.74	0.74	0.729	0.743	0.751	0.751	0.735	0.715	0.89	0.751	0.747	0.728	0.731	0.707	0.751	0.744	0.743
Porcine/Canada/CC12/2009_(JN088537.1)	0.738	0.801	0.798	0.739	ID	0.756	0.794	0.795	0.797	0.798	0.798	0.798	0.757	0.791	0.794	0.861	0.802	0.8	0.793	0.8	0.804	0.791	0.798	0.811	0.791	0.804	0.801	0.8	0.802	0.801	0.801	0.744	0.8	0.797	0.797	0.795	0.774	0.726	0.795	0.798	0.804	0.808	0.757	0.798	0.8	0.798
Porcine/China/AH29/2014_(MT642595.1)	0.723	0.737	0.736	0.73	0.756	ID	0.786	0.785	0.786	0.785	0.785	0.785	0.752	0.721	0.736	0.746	0.736	0.718	0.788	0.737	0.741	0.729	0.74	0.751	0.726	0.741	0.74	0.739	0.74	0.79	0.79	0.927	0.779	0.786	0.786	0.782	0.752	0.714	0.786	0.783	0.737	0.74	0.75	0.783	0.788	0.786
Porcine/China/CF2671/2017_(MZ819167.1)	0.744	0.889	0.882	0.75	0.794	0.786	ID	0.985	0.99	0.991	0.991	0.991	0.946	0.834	0.888	0.812	0.889	0.848	0.934	0.891	0.891	0.888	0.889	0.762	0.885	0.892	0.889	0.888	0.889	0.938	0.938	0.778	0.934	0.934	0.934	0.919	0.889	0.731	0.972	0.97	0.893	0.895	0.92	0.964	0.963	0.96
Porcine/China/CF2672/2017_(MZ819169.1)	0.743	0.892	0.885	0.748	0.795	0.785	0.985	ID	0.994	0.99	0.99	0.99	0.934	0.835	0.88	0.808	0.887	0.847	0.933	0.888	0.885	0.88	0.884	0.766	0.877	0.884	0.884	0.882	0.884	0.934	0.934	0.777	0.931	0.934	0.934	0.912	0.884	0.731	0.965	0.963	0.895	0.896	0.916	0.96	0.964	0.961
Porcine/China/FB016/2017_(MZ819168.1)	0.744	0.892	0.885	0.748	0.797	0.786	0.99	0.994	ID	0.995	0.995	0.995	0.94	0.838	0.885	0.813	0.889	0.853	0.933	0.891	0.891	0.885	0.889	0.764	0.882	0.889	0.889	0.888	0.889	0.937	0.937	0.778	0.934	0.934	0.934	0.915	0.887	0.732	0.971	0.965	0.897	0.899	0.919	0.965	0.97	0.967
Porcine/China/FB032/2017_(MZ819172.1)	0.746	0.889	0.882	0.751	0.798	0.785	0.991	0.99	0.995	ID	1	1	0.941	0.836	0.885	0.815	0.887	0.851	0.933	0.888	0.888	0.885	0.887	0.764	0.882	0.889	0.887	0.885	0.887	0.937	0.937	0.777	0.933	0.933	0.933	0.915	0.887	0.732	0.97	0.97	0.896	0.897	0.92	0.967	0.965	0.963
Porcine/China/FB033/2017_(MZ819171.1)	0.746	0.889	0.882	0.751	0.798	0.785	0.991	0.99	0.995	1	ID	1	0.941	0.836	0.885	0.815	0.887	0.851	0.933	0.888	0.888	0.885	0.887	0.764	0.882	0.889	0.887	0.885	0.887	0.937	0.937	0.777	0.933	0.933	0.933	0.915	0.887	0.732	0.97	0.97	0.896	0.897	0.92	0.967	0.965	0.963
Porcine/China/FB036/2017_(MZ819170.1)	0.746	0.889	0.882	0.751	0.798	0.785	0.991	0.99	0.995	1	1	ID	0.941	0.836	0.885	0.815	0.887	0.851	0.933	0.888	0.888	0.885	0.887	0.764	0.882	0.889	0.887	0.885	0.887	0.937	0.937	0.777	0.933	0.933	0.933	0.915	0.887	0.732	0.97	0.97	0.896	0.897	0.92	0.967	0.965	0.963
Porcine/China/FB148/2015_(MZ819166.1)	0.709	0.838	0.832	0.715	0.757	0.752	0.946	0.934	0.94	0.941	0.941	0.941	ID	0.787	0.841	0.777	0.838	0.801	0.884	0.839	0.84	0.838	0.84	0.735	0.835	0.842	0.839	0.838	0.839	0.888	0.888	0.744	0.884	0.884	0.884	0.876	0.848	0.696	0.922	0.919	0.843	0.844	0.877	0.915	0.912	0.91
Porcine/China/FJ-F4/2020_(OM480532.1)	0.742	0.88	0.878	0.734	0.791	0.721	0.834	0.835	0.838	0.836	0.836	0.836	0.787	ID	0.876	0.798	0.878	0.957	0.838	0.878	0.888	0.877	0.882	0.77	0.877	0.888	0.885	0.884	0.887	0.84	0.84	0.72	0.836	0.835	0.835	0.798	0.768	0.731	0.827	0.825	0.854	0.858	0.787	0.828	0.829	0.828
Porcine/China/GZ04_C6/2017_(MK378498.1)	0.731	0.968	0.964	0.731	0.794	0.736	0.888	0.88	0.885	0.885	0.885	0.885	0.841	0.876	ID	0.816	0.971	0.893	0.896	0.97	0.985	0.971	0.982	0.798	0.97	0.986	0.979	0.978	0.983	0.895	0.895	0.733	0.893	0.887	0.887	0.835	0.81	0.72	0.881	0.876	0.902	0.904	0.839	0.878	0.874	0.872
Porcine/China/HNPDS-01-P10/2021_(OQ781001.1)	0.753	0.817	0.815	0.755	0.861	0.746	0.812	0.808	0.813	0.815	0.815	0.815	0.777	0.798	0.816	ID	0.82	0.811	0.805	0.815	0.823	0.812	0.823	0.795	0.812	0.823	0.82	0.819	0.822	0.813	0.813	0.739	0.808	0.808	0.808	0.813	0.797	0.74	0.816	0.815	0.792	0.796	0.783	0.819	0.812	0.809
Porcine/China/LL-2/2006_(KP747574.1)	0.734	0.989	0.985	0.734	0.802	0.736	0.889	0.887	0.889	0.887	0.887	0.887	0.838	0.878	0.971	0.82	ID	0.893	0.9	0.99	0.979	0.967	0.976	0.801	0.965	0.978	0.974	0.972	0.978	0.897	0.897	0.737	0.9	0.893	0.893	0.836	0.812	0.724	0.882	0.878	0.91	0.915	0.84	0.878	0.878	0.876
Porcine/China/PF198_con/2018_(OP413950.1)	0.743	0.892	0.888	0.735	0.8	0.718	0.848	0.847	0.853	0.851	0.851	0.851	0.801	0.957	0.893	0.811	0.893	ID	0.848	0.892	0.906	0.896	0.9	0.778	0.896	0.906	0.903	0.902	0.904	0.851	0.851	0.718	0.85	0.846	0.846	0.812	0.78	0.73	0.843	0.842	0.872	0.876	0.8	0.844	0.846	0.844
Porcine/China/PF208_con/2018_(OP413956.1)	0.739	0.897	0.893	0.744	0.793	0.788	0.934	0.933	0.933	0.933	0.933	0.933	0.884	0.838	0.896	0.805	0.9	0.848	ID	0.899	0.903	0.888	0.9	0.762	0.885	0.902	0.9	0.899	0.902	0.974	0.974	0.778	0.975	0.982	0.982	0.881	0.854	0.728	0.933	0.93	0.892	0.893	0.886	0.933	0.931	0.929
Porcine/China/YN-120/2020_(MZ325433.1)	0.735	0.985	0.983	0.734	0.8	0.737	0.891	0.888	0.891	0.888	0.888	0.888	0.839	0.878	0.97	0.815	0.99	0.892	0.899	ID	0.975	0.965	0.972	0.798	0.964	0.974	0.971	0.97	0.974	0.899	0.899	0.739	0.899	0.895	0.895	0.838	0.813	0.727	0.889	0.88	0.906	0.908	0.842	0.88	0.882	0.88
Porcine/China/YN-224-5/2020_(MZ325434.1)	0.736	0.976	0.972	0.736	0.804	0.741	0.891	0.885	0.891	0.888	0.888	0.888	0.84	0.888	0.985	0.823	0.979	0.906	0.903	0.975	ID	0.976	0.994	0.805	0.975	0.998	0.994	0.993	0.998	0.9	0.9	0.743	0.903	0.893	0.893	0.843	0.816	0.727	0.888	0.885	0.91	0.912	0.846	0.888	0.884	0.881
Porcine/China/YN-328-5/2020_(MZ325435.1)	0.734	0.967	0.963	0.731	0.791	0.729	0.888	0.88	0.885	0.885	0.885	0.885	0.838	0.877	0.971	0.812	0.967	0.896	0.888	0.965	0.976	ID	0.975	0.79	0.995	0.978	0.971	0.97	0.975	0.887	0.887	0.733	0.889	0.881	0.881	0.839	0.812	0.723	0.882	0.88	0.907	0.91	0.843	0.881	0.878	0.876
Porcine/China/YN-336/2020_(MZ325436.1)	0.735	0.971	0.967	0.735	0.798	0.74	0.889	0.884	0.889	0.887	0.887	0.887	0.84	0.882	0.982	0.823	0.976	0.9	0.9	0.972	0.994	0.975	ID	0.804	0.974	0.993	0.989	0.987	0.993	0.897	0.897	0.741	0.897	0.891	0.891	0.84	0.816	0.726	0.885	0.881	0.908	0.911	0.842	0.885	0.88	0.877
Porcine/China/YN-387/2020_(MZ325437.1)	0.749	0.797	0.794	0.747	0.811	0.751	0.762	0.766	0.764	0.764	0.764	0.764	0.735	0.77	0.798	0.795	0.801	0.778	0.762	0.798	0.805	0.79	0.804	ID	0.79	0.804	0.804	0.802	0.804	0.767	0.767	0.748	0.759	0.762	0.762	0.75	0.726	0.735	0.762	0.764	0.771	0.777	0.73	0.762	0.76	0.759
Porcine/China/YN-510-5/2020_(MZ325438.1)	0.734	0.965	0.961	0.731	0.791	0.726	0.885	0.877	0.882	0.882	0.882	0.882	0.835	0.877	0.97	0.812	0.965	0.896	0.885	0.964	0.975	0.995	0.974	0.79	ID	0.976	0.97	0.968	0.974	0.884	0.884	0.733	0.888	0.878	0.878	0.839	0.812	0.723	0.88	0.877	0.907	0.91	0.84	0.878	0.876	0.873
Porcine/China/YN-54/2020_(MZ325431.1)	0.736	0.975	0.971	0.738	0.804	0.741	0.892	0.884	0.889	0.889	0.889	0.889	0.842	0.888	0.986	0.823	0.978	0.906	0.902	0.974	0.998	0.978	0.993	0.804	0.976	ID	0.993	0.991	0.997	0.899	0.899	0.743	0.902	0.892	0.892	0.844	0.817	0.726	0.889	0.887	0.91	0.912	0.847	0.889	0.882	0.88
Porcine/China/YN-550/2020_(MZ325439.1)	0.736	0.971	0.967	0.739	0.801	0.74	0.889	0.884	0.889	0.887	0.887	0.887	0.839	0.885	0.979	0.82	0.974	0.903	0.9	0.971	0.994	0.971	0.989	0.804	0.97	0.993	ID	0.998	0.993	0.899	0.899	0.741	0.9	0.893	0.893	0.843	0.816	0.728	0.887	0.884	0.907	0.91	0.845	0.887	0.882	0.88
Porcine/China/YN-587-5/2020_(MZ325440.1)	0.735	0.97	0.965	0.738	0.8	0.739	0.888	0.882	0.888	0.885	0.885	0.885	0.838	0.884	0.978	0.819	0.972	0.902	0.899	0.97	0.993	0.97	0.987	0.802	0.968	0.991	0.998	ID	0.991	0.897	0.897	0.74	0.899	0.892	0.892	0.842	0.814	0.727	0.885	0.882	0.906	0.908	0.843	0.885	0.881	0.878
Porcine/China/YN-92/2020_(MZ325432.1)	0.735	0.975	0.971	0.735	0.802	0.74	0.889	0.884	0.889	0.887	0.887	0.887	0.839	0.887	0.983	0.822	0.978	0.904	0.902	0.974	0.998	0.975	0.993	0.804	0.974	0.997	0.993	0.991	ID	0.899	0.899	0.741	0.902	0.892	0.892	0.842	0.814	0.726	0.887	0.884	0.908	0.911	0.845	0.887	0.882	0.88
Porcine/Japan/HgTa2-1-3/2015_(LC201615.1)	0.739	0.897	0.891	0.74	0.801	0.79	0.938	0.934	0.937	0.937	0.937	0.937	0.888	0.84	0.895	0.813	0.897	0.851	0.974	0.899	0.9	0.887	0.897	0.767	0.884	0.899	0.899	0.897	0.899	ID	1	0.785	0.967	0.972	0.972	0.888	0.859	0.728	0.936	0.933	0.884	0.885	0.889	0.936	0.934	0.931
Porcine/Japan/HgTa2-2/2015_(LC201616.1)	0.739	0.897	0.891	0.74	0.801	0.79	0.938	0.934	0.937	0.937	0.937	0.937	0.888	0.84	0.895	0.813	0.897	0.851	0.974	0.899	0.9	0.887	0.897	0.767	0.884	0.899	0.899	0.897	0.899	1	ID	0.785	0.967	0.972	0.972	0.888	0.859	0.728	0.936	0.933	0.884	0.885	0.889	0.936	0.934	0.931
Porcine/Japan/Ishi-Im1-1/2015_(LC201619.1)	0.718	0.737	0.735	0.729	0.744	0.927	0.778	0.777	0.778	0.777	0.777	0.777	0.744	0.72	0.733	0.739	0.737	0.718	0.778	0.739	0.743	0.733	0.741	0.748	0.733	0.743	0.741	0.74	0.741	0.785	0.785	ID	0.775	0.778	0.778	0.773	0.743	0.71	0.779	0.775	0.732	0.735	0.742	0.777	0.778	0.777
Porcine/Japan/Ishi-Im1-2/2015_(LC201620.1)	0.738	0.897	0.893	0.743	0.8	0.779	0.934	0.931	0.934	0.933	0.933	0.933	0.884	0.836	0.893	0.808	0.9	0.85	0.975	0.899	0.903	0.889	0.897	0.759	0.888	0.902	0.9	0.899	0.902	0.967	0.967	0.775	ID	0.968	0.968	0.884	0.857	0.726	0.933	0.929	0.893	0.895	0.885	0.933	0.927	0.925
Porcine/Japan/MoI2-1-3/2015_(LC201617.1)	0.744	0.892	0.887	0.751	0.797	0.786	0.934	0.934	0.934	0.933	0.933	0.933	0.884	0.835	0.887	0.808	0.893	0.846	0.982	0.895	0.893	0.881	0.891	0.762	0.878	0.892	0.893	0.892	0.892	0.972	0.972	0.778	0.968	ID	1	0.881	0.854	0.734	0.934	0.929	0.885	0.887	0.888	0.934	0.933	0.93
Porcine/Japan/MoI2-3-1/2015_(LC201618.1)	0.744	0.892	0.887	0.751	0.797	0.786	0.934	0.934	0.934	0.933	0.933	0.933	0.884	0.835	0.887	0.808	0.893	0.846	0.982	0.895	0.893	0.881	0.891	0.762	0.878	0.892	0.893	0.892	0.892	0.972	0.972	0.778	0.968	1	ID	0.881	0.854	0.734	0.934	0.929	0.885	0.887	0.888	0.934	0.933	0.93
Porcine/Spain/VC9/2017_(ON792973.1)	0.724	0.839	0.832	0.735	0.795	0.782	0.919	0.912	0.915	0.915	0.915	0.915	0.876	0.798	0.835	0.813	0.836	0.812	0.881	0.838	0.843	0.839	0.84	0.75	0.839	0.844	0.843	0.842	0.842	0.888	0.888	0.773	0.884	0.881	0.881	ID	0.948	0.712	0.927	0.937	0.836	0.838	0.888	0.926	0.923	0.921
Porcine/Spain/VT9/2018_(ON792974.1)	0.705	0.812	0.805	0.715	0.774	0.752	0.889	0.884	0.887	0.887	0.887	0.887	0.848	0.768	0.81	0.797	0.812	0.78	0.854	0.813	0.816	0.812	0.816	0.726	0.812	0.817	0.816	0.814	0.814	0.859	0.859	0.743	0.857	0.854	0.854	0.948	ID	0.695	0.895	0.904	0.809	0.81	0.855	0.892	0.889	0.887
Porcine/USA/15211_AST_len_6388_cov_52.529133/2018_(MW504545.1)	0.97	0.727	0.728	0.89	0.726	0.714	0.731	0.731	0.732	0.732	0.732	0.732	0.696	0.731	0.72	0.74	0.724	0.73	0.728	0.727	0.727	0.723	0.726	0.735	0.723	0.726	0.728	0.727	0.726	0.728	0.728	0.71	0.726	0.734	0.734	0.712	0.695	ID	0.731	0.727	0.717	0.72	0.688	0.73	0.727	0.726
Porcine/USA/33/2010_(JF713711.1)	0.743	0.885	0.881	0.751	0.795	0.786	0.972	0.965	0.971	0.97	0.97	0.97	0.922	0.827	0.881	0.816	0.882	0.843	0.933	0.889	0.888	0.882	0.885	0.762	0.88	0.889	0.887	0.885	0.887	0.936	0.936	0.779	0.933	0.934	0.934	0.927	0.895	0.731	ID	0.982	0.889	0.891	0.936	0.986	0.985	0.982
Porcine/USA/IA122/2011_(JX556693.1)	0.74	0.881	0.874	0.747	0.798	0.783	0.97	0.963	0.965	0.97	0.97	0.97	0.919	0.825	0.876	0.815	0.878	0.842	0.93	0.88	0.885	0.88	0.881	0.764	0.877	0.887	0.884	0.882	0.884	0.933	0.933	0.775	0.929	0.929	0.929	0.937	0.904	0.727	0.982	ID	0.882	0.884	0.938	0.979	0.972	0.97
Porcine/USA/P2011-2/2011_(JX684072.1)	0.731	0.907	0.903	0.728	0.804	0.737	0.893	0.895	0.897	0.896	0.896	0.896	0.843	0.854	0.902	0.792	0.91	0.872	0.892	0.906	0.91	0.907	0.908	0.771	0.907	0.91	0.907	0.906	0.908	0.884	0.884	0.732	0.893	0.885	0.885	0.836	0.809	0.717	0.889	0.882	ID	0.994	0.839	0.882	0.888	0.885
Porcine/USA/PFP-33/2009_(KJ495996.1)	0.734	0.91	0.906	0.731	0.808	0.74	0.895	0.896	0.899	0.897	0.897	0.897	0.844	0.858	0.904	0.796	0.915	0.876	0.893	0.908	0.912	0.91	0.911	0.777	0.91	0.912	0.91	0.908	0.911	0.885	0.885	0.735	0.895	0.887	0.887	0.838	0.81	0.72	0.891	0.884	0.994	ID	0.84	0.884	0.889	0.887
Porcine/USA/RVA1_KS/2019_(OM366111.1)	0.7	0.843	0.838	0.707	0.757	0.75	0.92	0.916	0.919	0.92	0.92	0.92	0.877	0.787	0.839	0.783	0.84	0.8	0.886	0.842	0.846	0.843	0.842	0.73	0.84	0.847	0.845	0.843	0.845	0.889	0.889	0.742	0.885	0.888	0.888	0.888	0.855	0.688	0.936	0.938	0.839	0.84	ID	0.933	0.929	0.928
Porcine/USA/RVA15_KS/2020_(OM366150.1)	0.743	0.881	0.874	0.751	0.798	0.783	0.964	0.96	0.965	0.967	0.967	0.967	0.915	0.828	0.878	0.819	0.878	0.844	0.933	0.88	0.888	0.881	0.885	0.762	0.878	0.889	0.887	0.885	0.887	0.936	0.936	0.777	0.933	0.934	0.934	0.926	0.892	0.73	0.986	0.979	0.882	0.884	0.933	ID	0.979	0.976
Porcine/USA/RVA16_KS/2020_(OM366151.1)	0.738	0.884	0.882	0.744	0.8	0.788	0.963	0.964	0.97	0.965	0.965	0.965	0.912	0.829	0.874	0.812	0.878	0.846	0.931	0.882	0.884	0.878	0.88	0.76	0.876	0.882	0.882	0.881	0.882	0.934	0.934	0.778	0.927	0.933	0.933	0.923	0.889	0.727	0.985	0.972	0.888	0.889	0.929	0.979	ID	0.997
Porcine/USA/RVA19_KS/2020_(OM366152.1)	0.736	0.881	0.88	0.743	0.798	0.786	0.96	0.961	0.967	0.963	0.963	0.963	0.91	0.828	0.872	0.809	0.876	0.844	0.929	0.88	0.881	0.876	0.877	0.759	0.873	0.88	0.88	0.878	0.88	0.931	0.931	0.777	0.925	0.93	0.93	0.921	0.887	0.726	0.982	0.97	0.885	0.887	0.928	0.976	0.997	ID
