# Supplementary material for: Porcine Astrovirus Infection in Brains of Pigs in Korea
Source: Viruses. 2024 Aug 28;16(9):1372. doi: 10.3390/v16091372 (PMC11435919; doi:10.3390/v16091372)
Supplement: Supplementary file 1 [file viruses-16-01372-s001.zip › Supplementary Table 4 - PAstV 3 ORF2 identity.xlsx]

## Sheet: PAstV3 nucleotide
Seq->	PAstV3_KOR/1295/2020_Brain_(OP643772.1)	Porcine/Germany/L00919-K17_14-02/2014_(LT898424.1)	Porcine/Hungary/NI-Brain_173-2016a/2016_(KY073231.1)	Porcine/Hungary/NI-Brain_386-2015/2015_(KY073232.1)	Porcine/Hungary/NI-SC_9-2016a/2016_(KY073230.1)	Porcine/Hungary/TM1205-2013/2013_(KY073233.1)	Porcine/Japan/Bu2-5/2014_(LC201595.1)	Porcine/Japan/Bu4-2-1/2014_(LC201596.1)	Porcine/Japan/Bu4-4/2014_(LC201597.1)	Porcine/Japan/Bu7-9/2014_(LC201598.1)	Porcine/Japan/Bu8-4/2014_(LC201599.1)	Porcine/Spain/Pig-wt_B333/2017_(MK962341.1)	Porcine/Spain/Pig-wt_B377/2017_(MK962342.1)	Porcine/Spain/SP-VC29/2017_(ON715001.1)	Porcine/Uganda/U460/2012_(KY933399.1)	Porcine/USA/IA_10399/2019_(MW732151.1)	Porcine/USA/IA_32271/2020_(MW732152.1)	Porcine/USA/IA_32345/2020_(MW653753.1)	Porcine/USA/IA_38290B/2020_(MW732145.1)	Porcine/USA/IA_38290C/2020_(MW732146.1)	Porcine/USA/IA_46248A/2020_(MW732147.1)	Porcine/USA/IA_48142/2018_(MT394895.1)	Porcine/USA/IA_53214/2018_(MT394896.1)	Porcine/USA/IA_53214C/2018_(MW653749.1)	Porcine/USA/IA_53797GA/2019_(MW653750.1)	Porcine/USA/IA_62232/2018_(MW732153.1)	Porcine/USA/IA_6535C/2018_(MW653747.1)	Porcine/USA/IA_6535D/2018_(MW653748.1)	Porcine/USA/IA_7023/2017_(KY940545.1)	Porcine/USA/IA_72252D/2018_(MW732148.1)	Porcine/USA/IA_72701A/2019_(MW653751.1)	Porcine/USA/IA_72701B/2019_(MW653752.1)	Porcine/USA/IA_77125B/2020_(MW732149.1)	Porcine/USA/IA_77125SC/2020_(MW732150.1)	Porcine/USA/IA_80567/2020_(MW732155.1)	Porcine/USA/IL_53219/2020_(MW732156.1)	Porcine/USA/IL_62207/2020_(MW732157.1)	Porcine/USA/PFP-24/2008_(KJ495991.1)	Porcine/USA/PFP-31/2008_(KJ495994.1)	Porcine/USA/PFP-36/2008_(KJ495999.1)	Porcine/USA/US-MO123/2011_(JX556691.1)
PAstV3_KOR/1295/2020_Brain_(OP643772.1)	ID	0.595	0.596	0.597	0.595	0.594	0.591	0.596	0.596	0.603	0.587	0.589	0.584	0.585	0.861	0.589	0.591	0.588	0.588	0.59	0.585	0.595	0.596	0.596	0.575	0.594	0.594	0.596	0.588	0.594	0.586	0.586	0.588	0.587	0.587	0.59	0.59	0.586	0.585	0.586	0.587
Porcine/Germany/L00919-K17_14-02/2014_(LT898424.1)	0.595	ID	0.856	0.854	0.856	0.857	0.839	0.844	0.845	0.615	0.844	0.849	0.839	0.884	0.543	0.844	0.846	0.844	0.85	0.849	0.844	0.844	0.845	0.845	0.836	0.843	0.844	0.843	0.847	0.843	0.847	0.847	0.848	0.847	0.848	0.843	0.854	0.851	0.851	0.852	0.846
Porcine/Hungary/NI-Brain_173-2016a/2016_(KY073231.1)	0.596	0.856	ID	0.992	0.992	0.918	0.841	0.85	0.851	0.617	0.854	0.838	0.839	0.868	0.541	0.839	0.838	0.844	0.843	0.842	0.846	0.838	0.839	0.839	0.835	0.836	0.838	0.838	0.841	0.838	0.841	0.841	0.839	0.839	0.84	0.843	0.843	0.845	0.844	0.846	0.846
Porcine/Hungary/NI-Brain_386-2015/2015_(KY073232.1)	0.597	0.854	0.992	ID	0.997	0.92	0.84	0.849	0.849	0.616	0.85	0.839	0.84	0.868	0.542	0.84	0.836	0.845	0.841	0.841	0.845	0.835	0.836	0.836	0.834	0.834	0.835	0.835	0.838	0.835	0.839	0.839	0.837	0.837	0.838	0.843	0.842	0.843	0.843	0.845	0.845
Porcine/Hungary/NI-SC_9-2016a/2016_(KY073230.1)	0.595	0.856	0.992	0.997	ID	0.921	0.84	0.849	0.849	0.617	0.849	0.839	0.84	0.869	0.541	0.84	0.836	0.846	0.841	0.841	0.845	0.835	0.836	0.836	0.834	0.834	0.835	0.835	0.838	0.835	0.839	0.839	0.837	0.837	0.838	0.844	0.842	0.843	0.843	0.845	0.845
Porcine/Hungary/TM1205-2013/2013_(KY073233.1)	0.594	0.857	0.918	0.92	0.921	ID	0.832	0.838	0.839	0.618	0.841	0.839	0.836	0.854	0.541	0.84	0.834	0.839	0.839	0.839	0.842	0.836	0.837	0.837	0.832	0.835	0.835	0.835	0.838	0.835	0.84	0.84	0.838	0.839	0.839	0.839	0.839	0.842	0.842	0.843	0.845
Porcine/Japan/Bu2-5/2014_(LC201595.1)	0.591	0.839	0.841	0.84	0.84	0.832	ID	0.913	0.914	0.617	0.906	0.872	0.878	0.855	0.535	0.873	0.868	0.874	0.871	0.871	0.88	0.87	0.87	0.87	0.866	0.869	0.87	0.87	0.864	0.87	0.864	0.865	0.865	0.864	0.866	0.874	0.864	0.88	0.88	0.882	0.883
Porcine/Japan/Bu4-2-1/2014_(LC201596.1)	0.596	0.844	0.85	0.849	0.849	0.838	0.913	ID	0.999	0.614	0.903	0.874	0.874	0.854	0.544	0.873	0.871	0.874	0.876	0.875	0.881	0.873	0.872	0.872	0.863	0.872	0.872	0.873	0.871	0.871	0.872	0.872	0.871	0.871	0.872	0.874	0.874	0.879	0.878	0.88	0.882
Porcine/Japan/Bu4-4/2014_(LC201597.1)	0.596	0.845	0.851	0.849	0.849	0.839	0.914	0.999	ID	0.613	0.904	0.875	0.874	0.855	0.544	0.873	0.871	0.874	0.876	0.876	0.882	0.873	0.873	0.873	0.864	0.872	0.873	0.873	0.872	0.872	0.873	0.873	0.872	0.871	0.873	0.875	0.875	0.879	0.879	0.881	0.882
Porcine/Japan/Bu7-9/2014_(LC201598.1)	0.603	0.615	0.617	0.616	0.617	0.618	0.617	0.614	0.613	ID	0.614	0.615	0.616	0.608	0.56	0.611	0.611	0.611	0.611	0.611	0.614	0.612	0.612	0.612	0.603	0.611	0.613	0.613	0.608	0.612	0.61	0.61	0.608	0.608	0.608	0.611	0.608	0.612	0.611	0.613	0.612
Porcine/Japan/Bu8-4/2014_(LC201599.1)	0.587	0.844	0.854	0.85	0.849	0.841	0.906	0.903	0.904	0.614	ID	0.868	0.872	0.851	0.536	0.862	0.871	0.866	0.877	0.874	0.875	0.876	0.875	0.875	0.863	0.874	0.874	0.875	0.873	0.876	0.874	0.875	0.874	0.873	0.875	0.868	0.869	0.881	0.88	0.882	0.884
Porcine/Spain/Pig-wt_B333/2017_(MK962341.1)	0.589	0.849	0.838	0.839	0.839	0.839	0.872	0.874	0.875	0.615	0.868	ID	0.925	0.868	0.535	0.91	0.906	0.912	0.912	0.913	0.922	0.912	0.911	0.911	0.904	0.908	0.91	0.911	0.91	0.911	0.909	0.91	0.91	0.907	0.91	0.913	0.905	0.923	0.922	0.924	0.929
Porcine/Spain/Pig-wt_B377/2017_(MK962342.1)	0.584	0.839	0.839	0.84	0.84	0.836	0.878	0.874	0.874	0.616	0.872	0.925	ID	0.86	0.526	0.908	0.904	0.907	0.913	0.913	0.917	0.91	0.909	0.909	0.902	0.907	0.909	0.909	0.906	0.909	0.907	0.908	0.91	0.905	0.91	0.909	0.903	0.919	0.918	0.92	0.92
Porcine/Spain/SP-VC29/2017_(ON715001.1)	0.585	0.884	0.868	0.868	0.869	0.854	0.855	0.854	0.855	0.608	0.851	0.868	0.86	ID	0.534	0.854	0.854	0.853	0.858	0.858	0.86	0.853	0.853	0.853	0.846	0.853	0.853	0.853	0.847	0.851	0.849	0.849	0.849	0.85	0.85	0.854	0.857	0.862	0.862	0.863	0.865
Porcine/Uganda/U460/2012_(KY933399.1)	0.861	0.543	0.541	0.542	0.541	0.541	0.535	0.544	0.544	0.56	0.536	0.535	0.526	0.534	ID	0.534	0.538	0.532	0.538	0.54	0.535	0.54	0.541	0.541	0.529	0.54	0.54	0.541	0.536	0.54	0.533	0.533	0.534	0.534	0.534	0.535	0.537	0.535	0.536	0.535	0.537
Porcine/USA/IA_10399/2019_(MW732151.1)	0.589	0.844	0.839	0.84	0.84	0.84	0.873	0.873	0.873	0.611	0.862	0.91	0.908	0.854	0.534	ID	0.921	0.976	0.925	0.924	0.944	0.907	0.906	0.906	0.937	0.907	0.906	0.906	0.921	0.906	0.917	0.918	0.919	0.917	0.92	0.977	0.93	0.953	0.952	0.954	0.949
Porcine/USA/IA_32271/2020_(MW732152.1)	0.591	0.846	0.838	0.836	0.836	0.834	0.868	0.871	0.871	0.611	0.871	0.906	0.904	0.854	0.538	0.921	ID	0.911	0.965	0.966	0.917	0.907	0.907	0.907	0.907	0.905	0.906	0.906	0.933	0.907	0.934	0.935	0.935	0.932	0.936	0.911	0.936	0.92	0.92	0.921	0.92
Porcine/USA/IA_32345/2020_(MW653753.1)	0.588	0.844	0.844	0.845	0.846	0.839	0.874	0.874	0.874	0.611	0.866	0.912	0.907	0.853	0.532	0.976	0.911	ID	0.913	0.912	0.949	0.911	0.91	0.91	0.939	0.91	0.91	0.91	0.913	0.91	0.91	0.91	0.911	0.91	0.912	0.993	0.913	0.959	0.958	0.96	0.953
Porcine/USA/IA_38290B/2020_(MW732145.1)	0.588	0.85	0.843	0.841	0.841	0.839	0.871	0.876	0.876	0.611	0.877	0.912	0.913	0.858	0.538	0.925	0.965	0.913	ID	0.991	0.923	0.909	0.909	0.909	0.912	0.906	0.908	0.908	0.947	0.909	0.946	0.947	0.951	0.944	0.952	0.915	0.949	0.928	0.927	0.929	0.929
Porcine/USA/IA_38290C/2020_(MW732146.1)	0.59	0.849	0.842	0.841	0.841	0.839	0.871	0.875	0.876	0.611	0.874	0.913	0.913	0.858	0.54	0.924	0.966	0.912	0.991	ID	0.923	0.907	0.907	0.907	0.91	0.904	0.906	0.906	0.948	0.906	0.946	0.947	0.95	0.945	0.951	0.914	0.949	0.926	0.926	0.928	0.928
Porcine/USA/IA_46248A/2020_(MW732147.1)	0.585	0.844	0.846	0.845	0.845	0.842	0.88	0.881	0.882	0.614	0.875	0.922	0.917	0.86	0.535	0.944	0.917	0.949	0.923	0.923	ID	0.923	0.922	0.922	0.949	0.92	0.921	0.922	0.916	0.922	0.915	0.916	0.917	0.915	0.917	0.952	0.915	0.973	0.972	0.974	0.961
Porcine/USA/IA_48142/2018_(MT394895.1)	0.595	0.844	0.838	0.835	0.835	0.836	0.87	0.873	0.873	0.612	0.876	0.912	0.91	0.853	0.54	0.907	0.907	0.911	0.909	0.907	0.923	ID	0.999	0.999	0.909	0.995	0.998	0.999	0.909	0.998	0.907	0.907	0.91	0.906	0.911	0.912	0.903	0.926	0.925	0.927	0.924
Porcine/USA/IA_53214/2018_(MT394896.1)	0.596	0.845	0.839	0.836	0.836	0.837	0.87	0.872	0.873	0.612	0.875	0.911	0.909	0.853	0.541	0.906	0.907	0.91	0.909	0.907	0.922	0.999	ID	1	0.908	0.994	0.998	0.998	0.909	0.998	0.907	0.907	0.91	0.906	0.911	0.912	0.903	0.925	0.925	0.927	0.924
Porcine/USA/IA_53214C/2018_(MW653749.1)	0.596	0.845	0.839	0.836	0.836	0.837	0.87	0.872	0.873	0.612	0.875	0.911	0.909	0.853	0.541	0.906	0.907	0.91	0.909	0.907	0.922	0.999	1	ID	0.908	0.994	0.998	0.998	0.909	0.998	0.907	0.907	0.91	0.906	0.911	0.912	0.903	0.925	0.925	0.927	0.924
Porcine/USA/IA_53797GA/2019_(MW653750.1)	0.575	0.836	0.835	0.834	0.834	0.832	0.866	0.863	0.864	0.603	0.863	0.904	0.902	0.846	0.529	0.937	0.907	0.939	0.912	0.91	0.949	0.909	0.908	0.908	ID	0.907	0.907	0.908	0.905	0.908	0.903	0.904	0.907	0.904	0.908	0.939	0.906	0.957	0.957	0.958	0.948
Porcine/USA/IA_62232/2018_(MW732153.1)	0.594	0.843	0.836	0.834	0.834	0.835	0.869	0.872	0.872	0.611	0.874	0.908	0.907	0.853	0.54	0.907	0.905	0.91	0.906	0.904	0.92	0.995	0.994	0.994	0.907	ID	0.994	0.994	0.905	0.993	0.903	0.903	0.906	0.902	0.907	0.912	0.9	0.923	0.922	0.924	0.921
Porcine/USA/IA_6535C/2018_(MW653747.1)	0.594	0.844	0.838	0.835	0.835	0.835	0.87	0.872	0.873	0.613	0.874	0.91	0.909	0.853	0.54	0.906	0.906	0.91	0.908	0.906	0.921	0.998	0.998	0.998	0.907	0.994	ID	0.998	0.908	0.997	0.906	0.906	0.909	0.904	0.91	0.911	0.902	0.925	0.924	0.926	0.923
Porcine/USA/IA_6535D/2018_(MW653748.1)	0.596	0.843	0.838	0.835	0.835	0.835	0.87	0.873	0.873	0.613	0.875	0.911	0.909	0.853	0.541	0.906	0.906	0.91	0.908	0.906	0.922	0.999	0.998	0.998	0.908	0.994	0.998	ID	0.908	0.997	0.906	0.906	0.909	0.905	0.91	0.911	0.902	0.925	0.925	0.926	0.923
Porcine/USA/IA_7023/2017_(KY940545.1)	0.588	0.847	0.841	0.838	0.838	0.838	0.864	0.871	0.872	0.608	0.873	0.91	0.906	0.847	0.536	0.921	0.933	0.913	0.947	0.948	0.916	0.909	0.909	0.909	0.905	0.905	0.908	0.908	ID	0.909	0.99	0.99	0.986	0.988	0.987	0.911	0.962	0.925	0.924	0.926	0.924
Porcine/USA/IA_72252D/2018_(MW732148.1)	0.594	0.843	0.838	0.835	0.835	0.835	0.87	0.871	0.872	0.612	0.876	0.911	0.909	0.851	0.54	0.906	0.907	0.91	0.909	0.906	0.922	0.998	0.998	0.998	0.908	0.993	0.997	0.997	0.909	ID	0.907	0.907	0.91	0.905	0.91	0.912	0.903	0.925	0.925	0.927	0.924
Porcine/USA/IA_72701A/2019_(MW653751.1)	0.586	0.847	0.841	0.839	0.839	0.84	0.864	0.872	0.873	0.61	0.874	0.909	0.907	0.849	0.533	0.917	0.934	0.91	0.946	0.946	0.915	0.907	0.907	0.907	0.903	0.903	0.906	0.906	0.99	0.907	ID	0.999	0.985	0.996	0.985	0.908	0.959	0.922	0.922	0.924	0.921
Porcine/USA/IA_72701B/2019_(MW653752.1)	0.586	0.847	0.841	0.839	0.839	0.84	0.865	0.872	0.873	0.61	0.875	0.91	0.908	0.849	0.533	0.918	0.935	0.91	0.947	0.947	0.916	0.907	0.907	0.907	0.904	0.903	0.906	0.906	0.99	0.907	0.999	ID	0.985	0.996	0.985	0.909	0.96	0.923	0.923	0.925	0.922
Porcine/USA/IA_77125B/2020_(MW732149.1)	0.588	0.848	0.839	0.837	0.837	0.838	0.865	0.871	0.872	0.608	0.874	0.91	0.91	0.849	0.534	0.919	0.935	0.911	0.951	0.95	0.917	0.91	0.91	0.91	0.907	0.906	0.909	0.909	0.986	0.91	0.985	0.985	ID	0.983	0.999	0.91	0.963	0.924	0.923	0.925	0.922
Porcine/USA/IA_77125SC/2020_(MW732150.1)	0.587	0.847	0.839	0.837	0.837	0.839	0.864	0.871	0.871	0.608	0.873	0.907	0.905	0.85	0.534	0.917	0.932	0.91	0.944	0.945	0.915	0.906	0.906	0.906	0.904	0.902	0.904	0.905	0.988	0.905	0.996	0.996	0.983	ID	0.984	0.909	0.958	0.924	0.923	0.925	0.921
Porcine/USA/IA_80567/2020_(MW732155.1)	0.587	0.848	0.84	0.838	0.838	0.839	0.866	0.872	0.873	0.608	0.875	0.91	0.91	0.85	0.534	0.92	0.936	0.912	0.952	0.951	0.917	0.911	0.911	0.911	0.908	0.907	0.91	0.91	0.987	0.91	0.985	0.985	0.999	0.984	ID	0.911	0.964	0.925	0.924	0.926	0.923
Porcine/USA/IL_53219/2020_(MW732156.1)	0.59	0.843	0.843	0.843	0.844	0.839	0.874	0.874	0.875	0.611	0.868	0.913	0.909	0.854	0.535	0.977	0.911	0.993	0.915	0.914	0.952	0.912	0.912	0.912	0.939	0.912	0.911	0.911	0.911	0.912	0.908	0.909	0.91	0.909	0.911	ID	0.914	0.959	0.959	0.961	0.955
Porcine/USA/IL_62207/2020_(MW732157.1)	0.59	0.854	0.843	0.842	0.842	0.839	0.864	0.874	0.875	0.608	0.869	0.905	0.903	0.857	0.537	0.93	0.936	0.913	0.949	0.949	0.915	0.903	0.903	0.903	0.906	0.9	0.902	0.902	0.962	0.903	0.959	0.96	0.963	0.958	0.964	0.914	ID	0.922	0.922	0.924	0.921
Porcine/USA/PFP-24/2008_(KJ495991.1)	0.586	0.851	0.845	0.843	0.843	0.842	0.88	0.879	0.879	0.612	0.881	0.923	0.919	0.862	0.535	0.953	0.92	0.959	0.928	0.926	0.973	0.926	0.925	0.925	0.957	0.923	0.925	0.925	0.925	0.925	0.922	0.923	0.924	0.924	0.925	0.959	0.922	ID	0.997	0.998	0.971
Porcine/USA/PFP-31/2008_(KJ495994.1)	0.585	0.851	0.844	0.843	0.843	0.842	0.88	0.878	0.879	0.611	0.88	0.922	0.918	0.862	0.536	0.952	0.92	0.958	0.927	0.926	0.972	0.925	0.925	0.925	0.957	0.922	0.924	0.925	0.924	0.925	0.922	0.923	0.923	0.923	0.924	0.959	0.922	0.997	ID	0.998	0.971
Porcine/USA/PFP-36/2008_(KJ495999.1)	0.586	0.852	0.846	0.845	0.845	0.843	0.882	0.88	0.881	0.613	0.882	0.924	0.92	0.863	0.535	0.954	0.921	0.96	0.929	0.928	0.974	0.927	0.927	0.927	0.958	0.924	0.926	0.926	0.926	0.927	0.924	0.925	0.925	0.925	0.926	0.961	0.924	0.998	0.998	ID	0.973
Porcine/USA/US-MO123/2011_(JX556691.1)	0.587	0.846	0.846	0.845	0.845	0.845	0.883	0.882	0.882	0.612	0.884	0.929	0.92	0.865	0.537	0.949	0.92	0.953	0.929	0.928	0.961	0.924	0.924	0.924	0.948	0.921	0.923	0.923	0.924	0.924	0.921	0.922	0.922	0.921	0.923	0.955	0.921	0.971	0.971	0.973	ID

## Sheet: PAstV3 amino acid
Seq->	PAstV3_KOR/1295/2020_Brain_(OP643772.1)	Porcine/Germany/L00919-K17_14-02/2014_(LT898424.1)	Porcine/Hungary/NI-Brain_173-2016a/2016_(KY073231.1)	Porcine/Hungary/NI-Brain_386-2015/2015_(KY073232.1)	Porcine/Hungary/NI-SC_9-2016a/2016_(KY073230.1)	Porcine/Hungary/TM1205-2013/2013_(KY073233.1)	Porcine/Japan/Bu2-5/2014_(LC201595.1)	Porcine/Japan/Bu4-2-1/2014_(LC201596.1)	Porcine/Japan/Bu4-4/2014_(LC201597.1)	Porcine/Japan/Bu7-9/2014_(LC201598.1)	Porcine/Japan/Bu8-4/2014_(LC201599.1)	Porcine/Spain/Pig-wt_B333/2017_(MK962341.1)	Porcine/Spain/Pig-wt_B377/2017_(MK962342.1)	Porcine/Spain/SP-VC29/2017_(ON715001.1)	Porcine/Uganda/U460/2012_(KY933399.1)	Porcine/USA/IA_10399/2019_(MW732151.1)	Porcine/USA/IA_32271/2020_(MW732152.1)	Porcine/USA/IA_32345/2020_(MW653753.1)	Porcine/USA/IA_38290B/2020_(MW732145.1)	Porcine/USA/IA_38290C/2020_(MW732146.1)	Porcine/USA/IA_46248A/2020_(MW732147.1)	Porcine/USA/IA_48142/2018_(MT394895.1)	Porcine/USA/IA_53214/2018_(MT394896.1)	Porcine/USA/IA_53214C/2018_(MW653749.1)	Porcine/USA/IA_53797GA/2019_(MW653750.1)	Porcine/USA/IA_62232/2018_(MW732153.1)	Porcine/USA/IA_6535C/2018_(MW653747.1)	Porcine/USA/IA_6535D/2018_(MW653748.1)	Porcine/USA/IA_7023/2017_(KY940545.1)	Porcine/USA/IA_72252D/2018_(MW732148.1)	Porcine/USA/IA_72701A/2019_(MW653751.1)	Porcine/USA/IA_72701B/2019_(MW653752.1)	Porcine/USA/IA_77125B/2020_(MW732149.1)	Porcine/USA/IA_77125SC/2020_(MW732150.1)	Porcine/USA/IA_80567/2020_(MW732155.1)	Porcine/USA/IL_53219/2020_(MW732156.1)	Porcine/USA/IL_62207/2020_(MW732157.1)	Porcine/USA/PFP-24/2008_(KJ495991.1)	Porcine/USA/PFP-31/2008_(KJ495994.1)	Porcine/USA/PFP-36/2008_(KJ495999.1)	Porcine/USA/US-MO123/2011_(JX556691.1)
PAstV3_KOR/1295/2020_Brain_(OP643772.1)	ID	0.593	0.602	0.605	0.604	0.588	0.596	0.598	0.598	0.619	0.595	0.597	0.592	0.593	0.918	0.593	0.591	0.592	0.589	0.589	0.588	0.593	0.593	0.593	0.583	0.592	0.592	0.595	0.592	0.592	0.592	0.592	0.591	0.591	0.591	0.593	0.592	0.591	0.591	0.591	0.591
Porcine/Germany/L00919-K17_14-02/2014_(LT898424.1)	0.593	ID	0.95	0.946	0.949	0.933	0.936	0.935	0.936	0.63	0.943	0.936	0.925	0.945	0.55	0.935	0.932	0.935	0.936	0.936	0.932	0.933	0.933	0.933	0.925	0.935	0.935	0.932	0.935	0.932	0.935	0.936	0.939	0.933	0.939	0.936	0.935	0.936	0.936	0.936	0.931
Porcine/Hungary/NI-Brain_173-2016a/2016_(KY073231.1)	0.602	0.95	ID	0.992	0.996	0.961	0.931	0.943	0.944	0.634	0.944	0.944	0.935	0.949	0.559	0.935	0.931	0.939	0.932	0.929	0.937	0.944	0.944	0.944	0.929	0.943	0.943	0.943	0.932	0.943	0.932	0.933	0.935	0.931	0.935	0.94	0.935	0.941	0.941	0.941	0.94
Porcine/Hungary/NI-Brain_386-2015/2015_(KY073232.1)	0.605	0.946	0.992	ID	0.993	0.958	0.928	0.94	0.941	0.634	0.941	0.939	0.932	0.947	0.562	0.931	0.925	0.935	0.928	0.925	0.935	0.941	0.941	0.941	0.926	0.94	0.94	0.94	0.928	0.94	0.928	0.929	0.931	0.927	0.931	0.936	0.931	0.939	0.939	0.939	0.937
Porcine/Hungary/NI-SC_9-2016a/2016_(KY073230.1)	0.604	0.949	0.996	0.993	ID	0.962	0.929	0.941	0.943	0.636	0.943	0.94	0.933	0.95	0.561	0.933	0.928	0.937	0.931	0.928	0.936	0.943	0.943	0.943	0.928	0.941	0.941	0.941	0.931	0.941	0.931	0.932	0.933	0.929	0.933	0.939	0.933	0.94	0.94	0.94	0.939
Porcine/Hungary/TM1205-2013/2013_(KY073233.1)	0.588	0.933	0.961	0.958	0.962	ID	0.917	0.931	0.932	0.633	0.927	0.929	0.925	0.939	0.546	0.928	0.915	0.931	0.92	0.92	0.931	0.925	0.925	0.925	0.924	0.924	0.924	0.924	0.921	0.924	0.92	0.921	0.925	0.919	0.925	0.932	0.921	0.935	0.935	0.935	0.929
Porcine/Japan/Bu2-5/2014_(LC201595.1)	0.596	0.936	0.931	0.928	0.929	0.917	ID	0.962	0.964	0.637	0.96	0.943	0.936	0.936	0.553	0.941	0.928	0.943	0.933	0.931	0.947	0.941	0.941	0.941	0.938	0.939	0.94	0.94	0.935	0.94	0.935	0.936	0.937	0.933	0.937	0.944	0.936	0.948	0.948	0.948	0.947
Porcine/Japan/Bu4-2-1/2014_(LC201596.1)	0.598	0.935	0.943	0.94	0.941	0.931	0.962	ID	0.998	0.637	0.961	0.948	0.943	0.94	0.555	0.943	0.933	0.947	0.939	0.936	0.952	0.947	0.947	0.947	0.941	0.944	0.945	0.945	0.937	0.945	0.937	0.939	0.94	0.936	0.94	0.948	0.943	0.953	0.953	0.953	0.948
Porcine/Japan/Bu4-4/2014_(LC201597.1)	0.598	0.936	0.944	0.941	0.943	0.932	0.964	0.998	ID	0.637	0.962	0.949	0.944	0.941	0.555	0.944	0.935	0.948	0.94	0.937	0.953	0.948	0.948	0.948	0.942	0.945	0.947	0.947	0.939	0.947	0.939	0.94	0.941	0.937	0.941	0.949	0.944	0.955	0.955	0.955	0.949
Porcine/Japan/Bu7-9/2014_(LC201598.1)	0.619	0.63	0.634	0.634	0.636	0.633	0.637	0.637	0.637	ID	0.628	0.634	0.632	0.637	0.58	0.632	0.626	0.629	0.628	0.626	0.629	0.629	0.629	0.629	0.619	0.628	0.628	0.629	0.628	0.628	0.628	0.628	0.629	0.626	0.629	0.63	0.63	0.628	0.628	0.628	0.625
Porcine/Japan/Bu8-4/2014_(LC201599.1)	0.595	0.943	0.944	0.941	0.943	0.927	0.96	0.961	0.962	0.628	ID	0.947	0.937	0.937	0.552	0.939	0.936	0.949	0.941	0.939	0.952	0.953	0.953	0.953	0.942	0.951	0.952	0.952	0.94	0.952	0.94	0.941	0.943	0.939	0.943	0.951	0.941	0.957	0.957	0.957	0.955
Porcine/Spain/Pig-wt_B333/2017_(MK962341.1)	0.597	0.936	0.944	0.939	0.94	0.929	0.943	0.948	0.949	0.634	0.947	ID	0.96	0.945	0.554	0.948	0.945	0.95	0.949	0.947	0.958	0.958	0.958	0.958	0.949	0.956	0.957	0.957	0.95	0.957	0.949	0.95	0.952	0.948	0.952	0.952	0.95	0.962	0.962	0.962	0.965
Porcine/Spain/Pig-wt_B377/2017_(MK962342.1)	0.592	0.925	0.935	0.932	0.933	0.925	0.936	0.943	0.944	0.632	0.937	0.96	ID	0.933	0.549	0.945	0.939	0.949	0.944	0.943	0.957	0.952	0.952	0.952	0.945	0.949	0.95	0.95	0.943	0.95	0.941	0.943	0.944	0.94	0.944	0.95	0.943	0.96	0.96	0.96	0.957
Porcine/Spain/SP-VC29/2017_(ON715001.1)	0.593	0.945	0.949	0.947	0.95	0.939	0.936	0.94	0.941	0.637	0.937	0.945	0.933	ID	0.55	0.932	0.921	0.932	0.927	0.924	0.935	0.936	0.936	0.936	0.928	0.937	0.937	0.935	0.929	0.935	0.929	0.931	0.932	0.928	0.932	0.933	0.932	0.939	0.939	0.939	0.939
Porcine/Uganda/U460/2012_(KY933399.1)	0.918	0.55	0.559	0.562	0.561	0.546	0.553	0.555	0.555	0.58	0.552	0.554	0.549	0.55	ID	0.552	0.549	0.549	0.548	0.548	0.545	0.55	0.55	0.55	0.541	0.549	0.549	0.552	0.549	0.549	0.549	0.549	0.548	0.548	0.548	0.55	0.549	0.548	0.548	0.548	0.548
Porcine/USA/IA_10399/2019_(MW732151.1)	0.593	0.935	0.935	0.931	0.933	0.928	0.941	0.943	0.944	0.632	0.939	0.948	0.945	0.932	0.552	ID	0.953	0.981	0.956	0.954	0.965	0.947	0.947	0.947	0.955	0.947	0.945	0.945	0.953	0.945	0.952	0.953	0.956	0.95	0.956	0.982	0.96	0.969	0.969	0.969	0.965
Porcine/USA/IA_32271/2020_(MW732152.1)	0.591	0.932	0.931	0.925	0.928	0.915	0.928	0.933	0.935	0.626	0.936	0.945	0.939	0.921	0.549	0.953	ID	0.94	0.988	0.985	0.943	0.936	0.936	0.936	0.932	0.936	0.935	0.935	0.973	0.935	0.972	0.973	0.977	0.97	0.977	0.941	0.976	0.95	0.95	0.95	0.94
Porcine/USA/IA_32345/2020_(MW653753.1)	0.592	0.935	0.939	0.935	0.937	0.931	0.943	0.947	0.948	0.629	0.949	0.95	0.949	0.932	0.549	0.981	0.94	ID	0.943	0.941	0.976	0.956	0.956	0.956	0.96	0.953	0.954	0.954	0.943	0.954	0.941	0.943	0.945	0.94	0.945	0.998	0.945	0.98	0.98	0.98	0.976
Porcine/USA/IA_38290B/2020_(MW732145.1)	0.589	0.936	0.932	0.928	0.931	0.92	0.933	0.939	0.94	0.628	0.941	0.949	0.944	0.927	0.548	0.956	0.988	0.943	ID	0.997	0.948	0.941	0.941	0.941	0.937	0.941	0.94	0.94	0.978	0.94	0.977	0.978	0.982	0.976	0.982	0.944	0.981	0.953	0.953	0.953	0.945
Porcine/USA/IA_38290C/2020_(MW732146.1)	0.589	0.936	0.929	0.925	0.928	0.92	0.931	0.936	0.937	0.626	0.939	0.947	0.943	0.924	0.548	0.954	0.985	0.941	0.997	ID	0.945	0.939	0.939	0.939	0.934	0.939	0.937	0.937	0.976	0.937	0.974	0.976	0.98	0.973	0.98	0.943	0.978	0.952	0.952	0.952	0.944
Porcine/USA/IA_46248A/2020_(MW732147.1)	0.588	0.932	0.937	0.935	0.936	0.931	0.947	0.952	0.953	0.629	0.952	0.958	0.957	0.935	0.545	0.965	0.943	0.976	0.948	0.945	ID	0.961	0.961	0.961	0.968	0.958	0.96	0.96	0.945	0.96	0.944	0.945	0.948	0.943	0.948	0.977	0.948	0.988	0.988	0.988	0.977
Porcine/USA/IA_48142/2018_(MT394895.1)	0.593	0.933	0.944	0.941	0.943	0.925	0.941	0.947	0.948	0.629	0.953	0.958	0.952	0.936	0.55	0.947	0.936	0.956	0.941	0.939	0.961	ID	1	1	0.95	0.997	0.998	0.998	0.941	0.998	0.94	0.941	0.944	0.939	0.944	0.957	0.944	0.962	0.962	0.962	0.962
Porcine/USA/IA_53214/2018_(MT394896.1)	0.593	0.933	0.944	0.941	0.943	0.925	0.941	0.947	0.948	0.629	0.953	0.958	0.952	0.936	0.55	0.947	0.936	0.956	0.941	0.939	0.961	1	ID	1	0.95	0.997	0.998	0.998	0.941	0.998	0.94	0.941	0.944	0.939	0.944	0.957	0.944	0.962	0.962	0.962	0.962
Porcine/USA/IA_53214C/2018_(MW653749.1)	0.593	0.933	0.944	0.941	0.943	0.925	0.941	0.947	0.948	0.629	0.953	0.958	0.952	0.936	0.55	0.947	0.936	0.956	0.941	0.939	0.961	1	1	ID	0.95	0.997	0.998	0.998	0.941	0.998	0.94	0.941	0.944	0.939	0.944	0.957	0.944	0.962	0.962	0.962	0.962
Porcine/USA/IA_53797GA/2019_(MW653750.1)	0.583	0.925	0.929	0.926	0.928	0.924	0.938	0.941	0.942	0.619	0.942	0.949	0.945	0.928	0.541	0.955	0.932	0.96	0.937	0.934	0.968	0.95	0.95	0.95	ID	0.947	0.949	0.949	0.937	0.949	0.935	0.937	0.939	0.934	0.939	0.962	0.939	0.973	0.973	0.973	0.966
Porcine/USA/IA_62232/2018_(MW732153.1)	0.592	0.935	0.943	0.94	0.941	0.924	0.939	0.944	0.945	0.628	0.951	0.956	0.949	0.937	0.549	0.947	0.936	0.953	0.941	0.939	0.958	0.997	0.997	0.997	0.947	ID	0.998	0.996	0.941	0.996	0.94	0.941	0.944	0.939	0.944	0.954	0.944	0.96	0.96	0.96	0.96
Porcine/USA/IA_6535C/2018_(MW653747.1)	0.592	0.935	0.943	0.94	0.941	0.924	0.94	0.945	0.947	0.628	0.952	0.957	0.95	0.937	0.549	0.945	0.935	0.954	0.94	0.937	0.96	0.998	0.998	0.998	0.949	0.998	ID	0.997	0.94	0.997	0.939	0.94	0.943	0.937	0.943	0.956	0.943	0.961	0.961	0.961	0.961
Porcine/USA/IA_6535D/2018_(MW653748.1)	0.595	0.932	0.943	0.94	0.941	0.924	0.94	0.945	0.947	0.629	0.952	0.957	0.95	0.935	0.552	0.945	0.935	0.954	0.94	0.937	0.96	0.998	0.998	0.998	0.949	0.996	0.997	ID	0.94	0.997	0.939	0.94	0.943	0.937	0.943	0.956	0.943	0.961	0.961	0.961	0.961
Porcine/USA/IA_7023/2017_(KY940545.1)	0.592	0.935	0.932	0.928	0.931	0.921	0.935	0.937	0.939	0.628	0.94	0.95	0.943	0.929	0.549	0.953	0.973	0.943	0.978	0.976	0.945	0.941	0.941	0.941	0.937	0.941	0.94	0.94	ID	0.94	0.996	0.997	0.993	0.994	0.993	0.944	0.989	0.95	0.95	0.95	0.945
Porcine/USA/IA_72252D/2018_(MW732148.1)	0.592	0.932	0.943	0.94	0.941	0.924	0.94	0.945	0.947	0.628	0.952	0.957	0.95	0.935	0.549	0.945	0.935	0.954	0.94	0.937	0.96	0.998	0.998	0.998	0.949	0.996	0.997	0.997	0.94	ID	0.939	0.94	0.943	0.937	0.943	0.956	0.943	0.961	0.961	0.961	0.961
Porcine/USA/IA_72701A/2019_(MW653751.1)	0.592	0.935	0.932	0.928	0.931	0.92	0.935	0.937	0.939	0.628	0.94	0.949	0.941	0.929	0.549	0.952	0.972	0.941	0.977	0.974	0.944	0.94	0.94	0.94	0.935	0.94	0.939	0.939	0.996	0.939	ID	0.998	0.992	0.996	0.992	0.943	0.988	0.949	0.949	0.949	0.944
Porcine/USA/IA_72701B/2019_(MW653752.1)	0.592	0.936	0.933	0.929	0.932	0.921	0.936	0.939	0.94	0.628	0.941	0.95	0.943	0.931	0.549	0.953	0.973	0.943	0.978	0.976	0.945	0.941	0.941	0.941	0.937	0.941	0.94	0.94	0.997	0.94	0.998	ID	0.993	0.997	0.993	0.944	0.989	0.95	0.95	0.95	0.945
Porcine/USA/IA_77125B/2020_(MW732149.1)	0.591	0.939	0.935	0.931	0.933	0.925	0.937	0.94	0.941	0.629	0.943	0.952	0.944	0.932	0.548	0.956	0.977	0.945	0.982	0.98	0.948	0.944	0.944	0.944	0.939	0.944	0.943	0.943	0.993	0.943	0.992	0.993	ID	0.99	1	0.947	0.989	0.953	0.953	0.953	0.948
Porcine/USA/IA_77125SC/2020_(MW732150.1)	0.591	0.933	0.931	0.927	0.929	0.919	0.933	0.936	0.937	0.626	0.939	0.948	0.94	0.928	0.548	0.95	0.97	0.94	0.976	0.973	0.943	0.939	0.939	0.939	0.934	0.939	0.937	0.937	0.994	0.937	0.996	0.997	0.99	ID	0.99	0.941	0.986	0.948	0.948	0.948	0.943
Porcine/USA/IA_80567/2020_(MW732155.1)	0.591	0.939	0.935	0.931	0.933	0.925	0.937	0.94	0.941	0.629	0.943	0.952	0.944	0.932	0.548	0.956	0.977	0.945	0.982	0.98	0.948	0.944	0.944	0.944	0.939	0.944	0.943	0.943	0.993	0.943	0.992	0.993	1	0.99	ID	0.947	0.989	0.953	0.953	0.953	0.948
Porcine/USA/IL_53219/2020_(MW732156.1)	0.593	0.936	0.94	0.936	0.939	0.932	0.944	0.948	0.949	0.63	0.951	0.952	0.95	0.933	0.55	0.982	0.941	0.998	0.944	0.943	0.977	0.957	0.957	0.957	0.962	0.954	0.956	0.956	0.944	0.956	0.943	0.944	0.947	0.941	0.947	ID	0.947	0.981	0.981	0.981	0.977
Porcine/USA/IL_62207/2020_(MW732157.1)	0.592	0.935	0.935	0.931	0.933	0.921	0.936	0.943	0.944	0.63	0.941	0.95	0.943	0.932	0.549	0.96	0.976	0.945	0.981	0.978	0.948	0.944	0.944	0.944	0.939	0.944	0.943	0.943	0.989	0.943	0.988	0.989	0.989	0.986	0.989	0.947	ID	0.953	0.953	0.953	0.948
Porcine/USA/PFP-24/2008_(KJ495991.1)	0.591	0.936	0.941	0.939	0.94	0.935	0.948	0.953	0.955	0.628	0.957	0.962	0.96	0.939	0.548	0.969	0.95	0.98	0.953	0.952	0.988	0.962	0.962	0.962	0.973	0.96	0.961	0.961	0.95	0.961	0.949	0.95	0.953	0.948	0.953	0.981	0.953	ID	1	1	0.984
Porcine/USA/PFP-31/2008_(KJ495994.1)	0.591	0.936	0.941	0.939	0.94	0.935	0.948	0.953	0.955	0.628	0.957	0.962	0.96	0.939	0.548	0.969	0.95	0.98	0.953	0.952	0.988	0.962	0.962	0.962	0.973	0.96	0.961	0.961	0.95	0.961	0.949	0.95	0.953	0.948	0.953	0.981	0.953	1	ID	1	0.984
Porcine/USA/PFP-36/2008_(KJ495999.1)	0.591	0.936	0.941	0.939	0.94	0.935	0.948	0.953	0.955	0.628	0.957	0.962	0.96	0.939	0.548	0.969	0.95	0.98	0.953	0.952	0.988	0.962	0.962	0.962	0.973	0.96	0.961	0.961	0.95	0.961	0.949	0.95	0.953	0.948	0.953	0.981	0.953	1	1	ID	0.984
Porcine/USA/US-MO123/2011_(JX556691.1)	0.591	0.931	0.94	0.937	0.939	0.929	0.947	0.948	0.949	0.625	0.955	0.965	0.957	0.939	0.548	0.965	0.94	0.976	0.945	0.944	0.977	0.962	0.962	0.962	0.966	0.96	0.961	0.961	0.945	0.961	0.944	0.945	0.948	0.943	0.948	0.977	0.948	0.984	0.984	0.984	ID
