# Supplementary material for: Porcine Astrovirus Infection in Brains of Pigs in Korea
Source: Viruses. 2024 Aug 28;16(9):1372. doi: 10.3390/v16091372 (PMC11435919; doi:10.3390/v16091372)
Supplement: Supplementary file 1 [file viruses-16-01372-s001.zip › Supplementary Table 5 - other laboratory diagnostics.xlsx]

## Sheet: Sheet1
Case	Sample	PRRSV(NA)	PRRSV(EU)	PCV2	PEDV	TGEV	ADV	CSFV	JEV	SIV	swine dysentery	Lawsonia intracellularis	Salmonella spp	Glasser’s disease	Listeria spp	E. coli toxin	Bacteria Culture
20-0983	Lung	29.82	>35	>35				-		-			>35
	Intestine						-						>35			-	Non-pathogenic E.coli
	Brain						-	-	-					-	-		Streptococcus suis
20-0983-2	Lung	29.82	>35	>35				-		-			>35
	Intestine						-						>35			-	Non-pathogenic E.coli
	Brain						-	-	-					-	-		-
20-1006-1	Lung	>35	>35	>35				-		-				-			-
	Intestine				>35	>35	-				-	-	>35			E.xoli_STb	E.xoli_STb,
	Brain						-	-	-					-	-	-	-
20-1006-2	Lung	>35	>35	>35				-		-				-
	Intestine				>35	>35	-									-	Non-pathogenic E.coli
	Brain						-	-	-		-	-	>35	-	-	-	-
20-1295	Lung	>35	23.91	>35				-		-						-	-
	Intestine						-										Clostridium perfringens type A
	Brain						-	-	-					-	-		Streptococcus suis
