# Supplementary material for: Porcine Astrovirus Infection in Brains of Pigs in Korea
Source: Viruses. 2024 Aug 28;16(9):1372. doi: 10.3390/v16091372 (PMC11435919; doi:10.3390/v16091372)
Supplement: Supplementary file 1 [file viruses-16-01372-s001.zip › Supplementary Table 6 - Ni-AstVs ORF2 identity.xlsx]

## Sheet: Ni-AstV amino acid
Sequence Identity Matrix
Input Alignment File: C:\Users\korea\OneDrive\논문\PAstV Ni.fasta
Seq->	Mink/SWE/SMS/2010_(GU985458)	Porcine/HUN/NI-Brain/9-2016a/2016_(KY073229)	Porcine/HUN/NI-Brain/173-2016a/2016_(KY073231)	Porcine/HUN/NI-Brain/386-2015/2015_(KY073232)	Bovine/CHE/CH15/2015_(KT956903)	Bovine/DEU/BH89/14/2014_(LN879482)	Ovine/CHE/CH16/2006_(KY859988)	Ovine/CHE/CH17/1992_(K286562)	Ovine/GBR/ewe/lib01454/2013_(LT706531)	Ovine/GBR/lamb/lib01455/2014_(LT706530)	Porcine/USA/IA/7023/2017_(KY940545)	Muskox/CHE/CH18/1982_(K211323)	PAstV3_KOR/1295/2020_Brain_(OP643772.1)	Porcine/UGA/U460/2012_(KY933399)	Raccoon_dog/KOR/17-148_brain/2017_(OR043650.1)	PAstV1_KOR/1006-2/2020_Brain_(OP643769.1)	Porcine/ZAF/BSF2/2021_(OM105035)	Bovine/CHE/CH13/2012/KM035759)	Bovine/CHE/CH13/NeuroS1_isolate_23985/2015_(KX266905)	Bovine/USA/NeuroS1/2011_(KF233994)	Raccoon_dog/KOR/18-038_brain/2018_(OR043648.1)	Raccoon_dog/KOR/17-153_brain/2017_(OR043652.1)	Raccoon_dog/KOR/17-157_brain/2017_(OR043654.1)	Duck/CHN/JM/2021_(OM095382)	Porcine/CHN/LL-2/2006_(KP747574)	PAstV5_KOR/0983/2020_Brain2_(OP643780.1)	PAstV5_KOR/1006-2/2020_Brain_(OP643781.1)	PAstV5_KOR/0983/2020_Brain1_(OP643779.1)	PAstV5_KOR/1295/2020_Brain_(OP643782.1)	Chicken/CHN/Avian_nephritis_virus_1/2009_(HM029238)	Turkey/Avastrovirus_1_(Y15936)	Human/CHN/MLB1_isolate_SY071/2010_(JQ086552)	Human/USA/MLB2/Stl/WD0559/2008_(JF742759)	Porcine/CHN/ahast-2/2018_(MW082586)	Porcine/USA/15215_AST_len_6433_cov_73.331765/2018_(MW504561)	Human/FRA/PA/2015_(KM401565)	Human/USA/SG/2007_(GQ891990)	Human/UK1_(KM358468)	Human/GBR/VA1/HMO-C_isolate_HMO-CLondon2/2014_(KJ920197)	Human/USA/VA1/2008_(FJ973620)	Porcine/JPN/Ishi-Ya4/2015_(LC201589)	PAstV4_KOR/1006-2/2020_Brain_(OP643774.1)	Porcine/USA/15211_AST_len_3556_cov_745.981434/2018_(MW504549)	CHI/FB016/2017_(MZ819174)	JPN/Bu5-10-2/2014_(LC201603)	Porcine/USA/15211_AST_len_6388_cov_52.529133/2018_(MW504545)	Porcine/USA/PFP-25/2008_(KJ495993)	Porcine/CHN/7-333329/2021_(MW784070)
Mink/SWE/SMS/2010_(GU985458)	ID	0.367	0.367	0.37	0.34	0.342	0.342	0.338	0.339	0.339	0.362	0.346	0.38	0.356	0.446	0.183	0.182	0.316	0.317	0.317	0.197	0.2	0.2	0.138	0.168	0.166	0.169	0.159	0.16	0.108	0.129	0.169	0.168	0.15	0.155	0.28	0.274	0.278	0.281	0.281	0.15	0.152	0.158	0.163	0.156	0.155	0.164	0.156
Porcine/HUN/NI-Brain/9-2016a/2016_(KY073229)	0.367	ID	0.99	0.988	0.359	0.361	0.361	0.354	0.361	0.361	0.911	0.349	0.498	0.454	0.359	0.181	0.176	0.341	0.341	0.334	0.206	0.208	0.208	0.144	0.182	0.182	0.183	0.183	0.18	0.122	0.122	0.163	0.167	0.141	0.151	0.297	0.288	0.287	0.291	0.291	0.144	0.161	0.164	0.169	0.166	0.157	0.159	0.154
Porcine/HUN/NI-Brain/173-2016a/2016_(KY073231)	0.367	0.99	ID	0.992	0.361	0.363	0.362	0.357	0.363	0.363	0.918	0.351	0.501	0.457	0.36	0.182	0.176	0.341	0.341	0.334	0.206	0.208	0.208	0.145	0.182	0.182	0.183	0.183	0.18	0.121	0.122	0.162	0.165	0.141	0.151	0.3	0.291	0.29	0.293	0.293	0.144	0.16	0.164	0.169	0.165	0.157	0.158	0.155
Porcine/HUN/NI-Brain/386-2015/2015_(KY073232)	0.37	0.988	0.992	ID	0.361	0.363	0.362	0.358	0.364	0.364	0.914	0.353	0.501	0.458	0.361	0.182	0.176	0.342	0.342	0.335	0.206	0.208	0.208	0.145	0.183	0.183	0.185	0.184	0.181	0.121	0.122	0.163	0.167	0.141	0.151	0.3	0.291	0.29	0.293	0.293	0.144	0.16	0.164	0.169	0.165	0.155	0.158	0.155
Bovine/CHE/CH15/2015_(KT956903)	0.34	0.359	0.361	0.361	ID	0.989	0.993	0.944	0.949	0.948	0.356	0.626	0.343	0.341	0.305	0.197	0.187	0.485	0.487	0.485	0.225	0.224	0.224	0.148	0.185	0.184	0.185	0.181	0.181	0.111	0.121	0.18	0.177	0.169	0.17	0.283	0.279	0.281	0.282	0.281	0.163	0.159	0.168	0.175	0.165	0.159	0.169	0.166
Bovine/DEU/BH89/14/2014_(LN879482)	0.342	0.361	0.363	0.363	0.989	ID	0.993	0.947	0.951	0.949	0.359	0.627	0.346	0.342	0.305	0.195	0.187	0.485	0.487	0.485	0.227	0.225	0.225	0.148	0.185	0.184	0.185	0.181	0.181	0.113	0.12	0.179	0.177	0.17	0.17	0.284	0.28	0.282	0.283	0.282	0.163	0.161	0.169	0.176	0.167	0.159	0.169	0.166
Ovine/CHE/CH16/2006_(KY859988)	0.342	0.361	0.362	0.362	0.993	0.993	ID	0.945	0.951	0.949	0.358	0.626	0.344	0.341	0.305	0.197	0.187	0.485	0.487	0.485	0.225	0.224	0.224	0.148	0.185	0.184	0.185	0.181	0.181	0.111	0.12	0.179	0.177	0.17	0.17	0.283	0.279	0.281	0.282	0.281	0.163	0.159	0.168	0.175	0.165	0.159	0.169	0.166
Ovine/CHE/CH17/1992_(K286562)	0.338	0.354	0.357	0.358	0.944	0.947	0.945	ID	0.977	0.976	0.356	0.629	0.346	0.343	0.3	0.195	0.188	0.487	0.488	0.486	0.225	0.223	0.223	0.148	0.184	0.183	0.184	0.181	0.178	0.114	0.12	0.18	0.177	0.168	0.171	0.283	0.279	0.281	0.282	0.281	0.159	0.162	0.168	0.176	0.167	0.16	0.169	0.164
Ovine/GBR/ewe/lib01454/2013_(LT706531)	0.339	0.361	0.363	0.364	0.949	0.951	0.951	0.977	ID	0.998	0.363	0.629	0.344	0.341	0.3	0.194	0.188	0.489	0.49	0.488	0.225	0.223	0.223	0.146	0.182	0.18	0.182	0.181	0.18	0.114	0.12	0.179	0.177	0.166	0.171	0.28	0.276	0.279	0.28	0.279	0.158	0.159	0.165	0.173	0.163	0.16	0.167	0.165
Ovine/GBR/lamb/lib01455/2014_(LT706530)	0.339	0.361	0.363	0.364	0.948	0.949	0.949	0.976	0.998	ID	0.363	0.629	0.344	0.341	0.3	0.194	0.188	0.489	0.49	0.488	0.225	0.223	0.223	0.146	0.182	0.18	0.182	0.181	0.18	0.115	0.121	0.18	0.178	0.166	0.171	0.28	0.276	0.279	0.28	0.279	0.158	0.157	0.165	0.173	0.163	0.159	0.167	0.165
Porcine/USA/IA/7023/2017_(KY940545)	0.362	0.911	0.918	0.914	0.356	0.359	0.358	0.356	0.363	0.363	ID	0.358	0.496	0.454	0.363	0.181	0.179	0.339	0.339	0.331	0.204	0.206	0.206	0.143	0.183	0.181	0.183	0.181	0.179	0.119	0.125	0.165	0.168	0.14	0.149	0.301	0.293	0.29	0.294	0.294	0.139	0.162	0.164	0.167	0.167	0.152	0.158	0.156
Muskox/CHE/CH18/1982_(K211323)	0.346	0.349	0.351	0.353	0.626	0.627	0.626	0.629	0.629	0.629	0.358	ID	0.362	0.358	0.324	0.213	0.195	0.517	0.514	0.515	0.23	0.232	0.232	0.142	0.176	0.175	0.176	0.173	0.171	0.123	0.125	0.166	0.171	0.156	0.166	0.299	0.293	0.292	0.295	0.293	0.155	0.163	0.167	0.173	0.164	0.159	0.161	0.171
PAstV3_KOR/1295/2020_Brain_(OP643772.1)	0.38	0.498	0.501	0.501	0.343	0.346	0.344	0.346	0.344	0.344	0.496	0.362	ID	0.918	0.362	0.171	0.172	0.342	0.343	0.333	0.218	0.215	0.215	0.143	0.184	0.182	0.183	0.178	0.177	0.113	0.12	0.157	0.162	0.149	0.157	0.297	0.293	0.294	0.297	0.298	0.151	0.159	0.154	0.155	0.152	0.148	0.148	0.15
Porcine/UGA/U460/2012_(KY933399)	0.356	0.454	0.457	0.458	0.341	0.342	0.341	0.343	0.341	0.341	0.454	0.358	0.918	ID	0.343	0.165	0.166	0.342	0.343	0.341	0.211	0.209	0.209	0.144	0.188	0.186	0.187	0.181	0.181	0.12	0.126	0.164	0.166	0.149	0.156	0.315	0.307	0.309	0.312	0.313	0.153	0.165	0.157	0.157	0.162	0.15	0.152	0.151
Raccoon_dog/KOR/17-148_brain/2017_(OR043650.1)	0.446	0.359	0.36	0.361	0.305	0.305	0.305	0.3	0.3	0.3	0.363	0.324	0.362	0.343	ID	0.201	0.206	0.328	0.328	0.325	0.21	0.211	0.211	0.166	0.175	0.174	0.175	0.168	0.171	0.117	0.126	0.171	0.177	0.156	0.156	0.305	0.298	0.3	0.301	0.301	0.143	0.147	0.156	0.169	0.172	0.154	0.146	0.154
PAstV1_KOR/1006-2/2020_Brain_(OP643769.1)	0.183	0.181	0.182	0.182	0.197	0.195	0.197	0.195	0.194	0.194	0.181	0.213	0.171	0.165	0.201	ID	0.799	0.203	0.203	0.193	0.27	0.272	0.271	0.153	0.193	0.193	0.196	0.191	0.199	0.113	0.109	0.178	0.181	0.19	0.189	0.164	0.161	0.163	0.164	0.163	0.196	0.18	0.182	0.206	0.184	0.186	0.196	0.193
Porcine/ZAF/BSF2/2021_(OM105035)	0.182	0.176	0.176	0.176	0.187	0.187	0.187	0.188	0.188	0.188	0.179	0.195	0.172	0.166	0.206	0.799	ID	0.194	0.194	0.186	0.265	0.267	0.266	0.152	0.181	0.181	0.184	0.183	0.189	0.113	0.112	0.179	0.19	0.188	0.182	0.162	0.162	0.162	0.163	0.162	0.19	0.185	0.187	0.203	0.189	0.188	0.192	0.181
Bovine/CHE/CH13/2012/KM035759)	0.316	0.341	0.341	0.342	0.485	0.485	0.485	0.487	0.489	0.489	0.339	0.517	0.342	0.342	0.328	0.203	0.194	ID	0.994	0.978	0.241	0.242	0.242	0.17	0.198	0.197	0.198	0.188	0.189	0.115	0.131	0.184	0.185	0.164	0.174	0.297	0.292	0.293	0.297	0.297	0.161	0.178	0.187	0.173	0.164	0.162	0.169	0.169
Bovine/CHE/CH13/NeuroS1_isolate_23985/2015_(KX266905)	0.317	0.341	0.341	0.342	0.487	0.487	0.487	0.488	0.49	0.49	0.339	0.514	0.343	0.343	0.328	0.203	0.194	0.994	ID	0.978	0.241	0.242	0.242	0.17	0.2	0.198	0.2	0.188	0.189	0.115	0.131	0.185	0.185	0.163	0.172	0.297	0.292	0.293	0.297	0.297	0.161	0.178	0.187	0.173	0.164	0.161	0.169	0.167
Bovine/USA/NeuroS1/2011_(KF233994)	0.317	0.334	0.334	0.335	0.485	0.485	0.485	0.486	0.488	0.488	0.331	0.515	0.333	0.341	0.325	0.193	0.186	0.978	0.978	ID	0.236	0.237	0.237	0.16	0.198	0.196	0.198	0.185	0.187	0.117	0.128	0.183	0.184	0.161	0.173	0.296	0.291	0.293	0.296	0.296	0.156	0.177	0.188	0.171	0.164	0.161	0.169	0.17
Raccoon_dog/KOR/18-038_brain/2018_(OR043648.1)	0.197	0.206	0.206	0.206	0.225	0.227	0.225	0.225	0.225	0.225	0.204	0.23	0.218	0.211	0.21	0.27	0.265	0.241	0.241	0.236	ID	0.975	0.974	0.149	0.223	0.225	0.227	0.218	0.224	0.105	0.117	0.191	0.2	0.184	0.188	0.178	0.186	0.186	0.187	0.186	0.187	0.201	0.19	0.191	0.186	0.184	0.189	0.188
Raccoon_dog/KOR/17-153_brain/2017_(OR043652.1)	0.2	0.208	0.208	0.208	0.224	0.225	0.224	0.223	0.223	0.223	0.206	0.232	0.215	0.209	0.211	0.272	0.267	0.242	0.242	0.237	0.975	ID	0.998	0.148	0.221	0.222	0.225	0.215	0.222	0.105	0.119	0.193	0.201	0.183	0.187	0.181	0.189	0.189	0.191	0.189	0.187	0.2	0.194	0.191	0.186	0.186	0.192	0.189
Raccoon_dog/KOR/17-157_brain/2017_(OR043654.1)	0.2	0.208	0.208	0.208	0.224	0.225	0.224	0.223	0.223	0.223	0.206	0.232	0.215	0.209	0.211	0.271	0.266	0.242	0.242	0.237	0.974	0.998	ID	0.148	0.221	0.222	0.225	0.215	0.222	0.105	0.119	0.193	0.201	0.183	0.186	0.18	0.188	0.188	0.189	0.188	0.186	0.2	0.194	0.191	0.186	0.186	0.192	0.189
Duck/CHN/JM/2021_(OM095382)	0.138	0.144	0.145	0.145	0.148	0.148	0.148	0.148	0.146	0.146	0.143	0.142	0.143	0.144	0.166	0.153	0.152	0.17	0.17	0.16	0.149	0.148	0.148	ID	0.157	0.159	0.159	0.15	0.153	0.144	0.167	0.125	0.122	0.121	0.111	0.141	0.14	0.143	0.143	0.142	0.129	0.11	0.118	0.127	0.123	0.117	0.11	0.106
Porcine/CHN/LL-2/2006_(KP747574)	0.168	0.182	0.182	0.183	0.185	0.185	0.185	0.184	0.182	0.182	0.183	0.176	0.184	0.188	0.175	0.193	0.181	0.198	0.2	0.198	0.223	0.221	0.221	0.157	ID	0.989	0.985	0.729	0.73	0.112	0.126	0.168	0.163	0.168	0.169	0.16	0.169	0.166	0.165	0.166	0.172	0.181	0.166	0.163	0.172	0.167	0.165	0.165
PAstV5_KOR/0983/2020_Brain2_(OP643780.1)	0.166	0.182	0.182	0.183	0.184	0.184	0.184	0.183	0.18	0.18	0.181	0.175	0.182	0.186	0.174	0.193	0.181	0.197	0.198	0.196	0.225	0.222	0.222	0.159	0.989	ID	0.99	0.731	0.731	0.113	0.127	0.167	0.162	0.166	0.167	0.16	0.169	0.166	0.165	0.166	0.171	0.18	0.165	0.162	0.171	0.165	0.164	0.162
PAstV5_KOR/1006-2/2020_Brain_(OP643781.1)	0.169	0.183	0.183	0.185	0.185	0.185	0.185	0.184	0.182	0.182	0.183	0.176	0.183	0.187	0.175	0.196	0.184	0.198	0.2	0.198	0.227	0.225	0.225	0.159	0.985	0.99	ID	0.73	0.73	0.113	0.127	0.169	0.163	0.167	0.168	0.162	0.17	0.167	0.166	0.167	0.171	0.181	0.166	0.163	0.171	0.167	0.163	0.163
PAstV5_KOR/0983/2020_Brain1_(OP643779.1)	0.159	0.183	0.183	0.184	0.181	0.181	0.181	0.181	0.181	0.181	0.181	0.173	0.178	0.181	0.168	0.191	0.183	0.188	0.188	0.185	0.218	0.215	0.215	0.15	0.729	0.731	0.73	ID	0.895	0.113	0.128	0.163	0.163	0.163	0.173	0.156	0.157	0.155	0.154	0.155	0.163	0.172	0.169	0.164	0.167	0.175	0.163	0.173
PAstV5_KOR/1295/2020_Brain_(OP643782.1)	0.16	0.18	0.18	0.181	0.181	0.181	0.181	0.178	0.18	0.18	0.179	0.171	0.177	0.181	0.171	0.199	0.189	0.189	0.189	0.187	0.224	0.222	0.222	0.153	0.73	0.731	0.73	0.895	ID	0.117	0.127	0.162	0.165	0.168	0.174	0.157	0.161	0.156	0.155	0.156	0.165	0.176	0.166	0.17	0.169	0.172	0.162	0.169
Chicken/CHN/Avian_nephritis_virus_1/2009_(HM029238)	0.108	0.122	0.121	0.121	0.111	0.113	0.111	0.114	0.114	0.115	0.119	0.123	0.113	0.12	0.117	0.113	0.113	0.115	0.115	0.117	0.105	0.105	0.105	0.144	0.112	0.113	0.113	0.113	0.117	ID	0.235	0.123	0.111	0.118	0.106	0.152	0.144	0.145	0.146	0.146	0.115	0.118	0.114	0.12	0.121	0.105	0.104	0.102
Turkey/Avastrovirus_1_(Y15936)	0.129	0.122	0.122	0.122	0.121	0.12	0.12	0.12	0.12	0.121	0.125	0.125	0.12	0.126	0.126	0.109	0.112	0.131	0.131	0.128	0.117	0.119	0.119	0.167	0.126	0.127	0.127	0.128	0.127	0.235	ID	0.141	0.136	0.138	0.138	0.139	0.138	0.14	0.142	0.14	0.132	0.125	0.112	0.111	0.121	0.113	0.11	0.109
Human/CHN/MLB1_isolate_SY071/2010_(JQ086552)	0.169	0.163	0.162	0.163	0.18	0.179	0.179	0.18	0.179	0.18	0.165	0.166	0.157	0.164	0.171	0.178	0.179	0.184	0.185	0.183	0.191	0.193	0.193	0.125	0.168	0.167	0.169	0.163	0.162	0.123	0.141	ID	0.719	0.208	0.201	0.188	0.195	0.192	0.193	0.193	0.197	0.195	0.192	0.2	0.185	0.196	0.207	0.188
Human/USA/MLB2/Stl/WD0559/2008_(JF742759)	0.168	0.167	0.165	0.167	0.177	0.177	0.177	0.177	0.177	0.178	0.168	0.171	0.162	0.166	0.177	0.181	0.19	0.185	0.185	0.184	0.2	0.201	0.201	0.122	0.163	0.162	0.163	0.163	0.165	0.111	0.136	0.719	ID	0.209	0.203	0.194	0.197	0.195	0.196	0.195	0.183	0.194	0.193	0.204	0.184	0.188	0.206	0.188
Porcine/CHN/ahast-2/2018_(MW082586)	0.15	0.141	0.141	0.141	0.169	0.17	0.17	0.168	0.166	0.166	0.14	0.156	0.149	0.149	0.156	0.19	0.188	0.164	0.163	0.161	0.184	0.183	0.183	0.121	0.168	0.166	0.167	0.163	0.168	0.118	0.138	0.208	0.209	ID	0.569	0.165	0.173	0.174	0.174	0.174	0.465	0.253	0.245	0.239	0.231	0.234	0.241	0.245
Porcine/USA/15215_AST_len_6433_cov_73.331765/2018_(MW504561)	0.155	0.151	0.151	0.151	0.17	0.17	0.17	0.171	0.171	0.171	0.149	0.166	0.157	0.156	0.156	0.189	0.182	0.174	0.172	0.173	0.188	0.187	0.186	0.111	0.169	0.167	0.168	0.173	0.174	0.106	0.138	0.201	0.203	0.569	ID	0.171	0.175	0.176	0.175	0.176	0.464	0.262	0.263	0.256	0.248	0.256	0.265	0.264
Human/FRA/PA/2015_(KM401565)	0.28	0.297	0.3	0.3	0.283	0.284	0.283	0.283	0.28	0.28	0.301	0.299	0.297	0.315	0.305	0.164	0.162	0.297	0.297	0.296	0.178	0.181	0.18	0.141	0.16	0.16	0.162	0.156	0.157	0.152	0.139	0.188	0.194	0.165	0.171	ID	0.897	0.923	0.923	0.926	0.172	0.183	0.169	0.169	0.186	0.179	0.165	0.165
Human/USA/SG/2007_(GQ891990)	0.274	0.288	0.291	0.291	0.279	0.28	0.279	0.279	0.276	0.276	0.293	0.293	0.293	0.307	0.298	0.161	0.162	0.292	0.292	0.291	0.186	0.189	0.188	0.14	0.169	0.169	0.17	0.157	0.161	0.144	0.138	0.195	0.197	0.173	0.175	0.897	ID	0.948	0.949	0.951	0.171	0.188	0.177	0.175	0.185	0.183	0.176	0.171
Human/UK1_(KM358468)	0.278	0.287	0.29	0.29	0.281	0.282	0.281	0.281	0.279	0.279	0.29	0.292	0.294	0.309	0.3	0.163	0.162	0.293	0.293	0.293	0.186	0.189	0.188	0.143	0.166	0.166	0.167	0.155	0.156	0.145	0.14	0.192	0.195	0.174	0.176	0.923	0.948	ID	0.99	0.992	0.172	0.193	0.179	0.176	0.189	0.185	0.172	0.176
Human/GBR/VA1/HMO-C_isolate_HMO-CLondon2/2014_(KJ920197)	0.281	0.291	0.293	0.293	0.282	0.283	0.282	0.282	0.28	0.28	0.294	0.295	0.297	0.312	0.301	0.164	0.163	0.297	0.297	0.296	0.187	0.191	0.189	0.143	0.165	0.165	0.166	0.154	0.155	0.146	0.142	0.193	0.196	0.174	0.175	0.923	0.949	0.99	ID	0.993	0.174	0.191	0.179	0.177	0.191	0.186	0.174	0.176
Human/USA/VA1/2008_(FJ973620)	0.281	0.291	0.293	0.293	0.281	0.282	0.281	0.281	0.279	0.279	0.294	0.293	0.298	0.313	0.301	0.163	0.162	0.297	0.297	0.296	0.186	0.189	0.188	0.142	0.166	0.166	0.167	0.155	0.156	0.146	0.14	0.193	0.195	0.174	0.176	0.926	0.951	0.992	0.993	ID	0.174	0.193	0.179	0.175	0.19	0.186	0.172	0.176
Porcine/JPN/Ishi-Ya4/2015_(LC201589)	0.15	0.144	0.144	0.144	0.163	0.163	0.163	0.159	0.158	0.158	0.139	0.155	0.151	0.153	0.143	0.196	0.19	0.161	0.161	0.156	0.187	0.187	0.186	0.129	0.172	0.171	0.171	0.163	0.165	0.115	0.132	0.197	0.183	0.465	0.464	0.172	0.171	0.172	0.174	0.174	ID	0.267	0.251	0.25	0.248	0.247	0.266	0.254
PAstV4_KOR/1006-2/2020_Brain_(OP643774.1)	0.152	0.161	0.16	0.16	0.159	0.161	0.159	0.162	0.159	0.157	0.162	0.163	0.159	0.165	0.147	0.18	0.185	0.178	0.178	0.177	0.201	0.2	0.2	0.11	0.181	0.18	0.181	0.172	0.176	0.118	0.125	0.195	0.194	0.253	0.262	0.183	0.188	0.193	0.191	0.193	0.267	ID	0.567	0.47	0.489	0.481	0.552	0.511
Porcine/USA/15211_AST_len_3556_cov_745.981434/2018_(MW504549)	0.158	0.164	0.164	0.164	0.168	0.169	0.168	0.168	0.165	0.165	0.164	0.167	0.154	0.157	0.156	0.182	0.187	0.187	0.187	0.188	0.19	0.194	0.194	0.118	0.166	0.165	0.166	0.169	0.166	0.114	0.112	0.192	0.193	0.245	0.263	0.169	0.177	0.179	0.179	0.179	0.251	0.567	ID	0.555	0.49	0.587	0.625	0.626
CHI/FB016/2017_(MZ819174)	0.163	0.169	0.169	0.169	0.175	0.176	0.175	0.176	0.173	0.173	0.167	0.173	0.155	0.157	0.169	0.206	0.203	0.173	0.173	0.171	0.191	0.191	0.191	0.127	0.163	0.162	0.163	0.164	0.17	0.12	0.111	0.2	0.204	0.239	0.256	0.169	0.175	0.176	0.177	0.175	0.25	0.47	0.555	ID	0.587	0.49	0.573	0.544
JPN/Bu5-10-2/2014_(LC201603)	0.156	0.166	0.165	0.165	0.165	0.167	0.165	0.167	0.163	0.163	0.167	0.164	0.152	0.162	0.172	0.184	0.189	0.164	0.164	0.164	0.186	0.186	0.186	0.123	0.172	0.171	0.171	0.167	0.169	0.121	0.121	0.185	0.184	0.231	0.248	0.186	0.185	0.189	0.191	0.19	0.248	0.489	0.49	0.587	ID	0.466	0.485	0.46
Porcine/USA/15211_AST_len_6388_cov_52.529133/2018_(MW504545)	0.155	0.157	0.157	0.155	0.159	0.159	0.159	0.16	0.16	0.159	0.152	0.159	0.148	0.15	0.154	0.186	0.188	0.162	0.161	0.161	0.184	0.186	0.186	0.117	0.167	0.165	0.167	0.175	0.172	0.105	0.113	0.196	0.188	0.234	0.256	0.179	0.183	0.185	0.186	0.186	0.247	0.481	0.587	0.49	0.466	ID	0.518	0.598
Porcine/USA/PFP-25/2008_(KJ495993)	0.164	0.159	0.158	0.158	0.169	0.169	0.169	0.169	0.167	0.167	0.158	0.161	0.148	0.152	0.146	0.196	0.192	0.169	0.169	0.169	0.189	0.192	0.192	0.11	0.165	0.164	0.163	0.163	0.162	0.104	0.11	0.207	0.206	0.241	0.265	0.165	0.176	0.172	0.174	0.172	0.266	0.552	0.625	0.573	0.485	0.518	ID	0.596
Porcine/CHN/7-333329/2021_(MW784070)	0.156	0.154	0.155	0.155	0.166	0.166	0.166	0.164	0.165	0.165	0.156	0.171	0.15	0.151	0.154	0.193	0.181	0.169	0.167	0.17	0.188	0.189	0.189	0.106	0.165	0.162	0.163	0.173	0.169	0.102	0.109	0.188	0.188	0.245	0.264	0.165	0.171	0.176	0.176	0.176	0.254	0.511	0.626	0.544	0.46	0.598	0.596	ID
